# Supplementary material for: A DNA algorithm for the job shop scheduling problem based on the Adleman-Lipton model
Source: PLoS One. 2020 Dec 2;15(12):e0242083. doi: 10.1371/journal.pone.0242083 (PMC7710087; doi:10.1371/journal.pone.0242083)
Supplement: S1 File — (ZIP) [file pone.0242083.s001.zip]

Archive with 78 entries (72 files):
- Python source program/
- Python source program/code/
- Python source program/code/JSSP/
- Python source program/code/JSSP/__pycache__/
- Python source program/code/JSSP/__pycache__/objects.cpython-36.pyc
- Python source program/code/JSSP/__pycache__/simple_job_shop_cpoptimizer.cpython-37.pyc
- Python source program/code/JSSP/__pycache__/simple_job_shop_ortools.cpython-37.pyc
- Python source program/code/JSSP/colors.json
- Python source program/code/JSSP/instances.json
- Python source program/code/JSSP/JSSP.py
- Python source program/code/JSSP/objects.py
- Python source program/instances.json
- Python source program/instances/
- Python source program/instances/Example
- Python source program/instances/ft06
- Python source program/instances/ft10
- Python source program/instances/ft20
- Python source program/instances/la01
- Python source program/instances/la02
- Python source program/instances/la03
- Python source program/instances/la04
- Python source program/instances/la05
- Python source program/instances/la06
- Python source program/instances/la07
- Python source program/instances/la08
- Python source program/instances/la09
- Python source program/instances/la10
- Python source program/instances/la11
- Python source program/instances/la12
- Python source program/instances/la13
- Python source program/instances/la14
- Python source program/instances/la15
- Python source program/instances/la16
- Python source program/instances/la17
- Python source program/instances/la18
- Python source program/instances/la19
- Python source program/instances/la20
- Python source program/instances/la21
- Python source program/instances/la22
- Python source program/instances/la23
- Python source program/instances/la24
- Python source program/instances/la25
- Python source program/instances/la26
- Python source program/instances/la27
- Python source program/instances/la28
- Python source program/instances/la29
- Python source program/instances/la30
- Python source program/instances/la31
- Python source program/instances/la32
- Python source program/instances/la33
- Python source program/instances/la34
- Python source program/instances/la35
- Python source program/instances/la36
- Python source program/instances/la37
- Python source program/instances/la38
- Python source program/instances/la39
- Python source program/instances/la40
- Python source program/instances/orb10
- Python source program/instances/swv01
- Python source program/instances/swv02
- Python source program/instances/swv03
- Python source program/instances/swv04
- Python source program/instances/swv05
- Python source program/instances/swv06
- Python source program/instances/swv07
- Python source program/instances/swv08
- Python source program/instances/swv09
- Python source program/instances/swv10
- Python source program/instances/yn1
- Python source program/instances/yn2
- Python source program/instances/yn3
- Python source program/instances/yn4
- Python source program/Readme.doc
- Python source program/solutions/
- Python source program/solutions/solution-Example.html
- Python source program/solutions/solution-FT20.html
- Python source program/solutions/solution-LA20.html
- Python source program/solutions/solution-LA36.html
