# Supplementary material for: A DNA algorithm for the job shop scheduling problem based on the Adleman-Lipton model
Source: PLoS One. 2020 Dec 2;15(12):e0242083. doi: 10.1371/journal.pone.0242083 (PMC7710087; doi:10.1371/journal.pone.0242083)
Supplement: S1 File — (ZIP) [file pone.0242083.s001.zip › Python source program/code/JSSP/colors.json]

{
    "2": [
        [
            64,
            252,
            2,
            "#40fc02",
            "#000000"
        ],
        [
            8,
            13,
            150,
            "#080d96",
            "#FFFFFF"
        ]
    ],
    "3": [
        [
            52,
            4,
            2,
            "#340402",
            "#FFFFFF"
        ],
        [
            68,
            249,
            209,
            "#44f9d1",
            "#000000"
        ],
        [
            254,
            57,
            221,
            "#fe39dd",
            "#000000"
        ]
    ],
    "4": [
        [
            240,
            67,
            17,
            "#f04311",
            "#000000"
        ],
        [
            30,
            233,
            121,
            "#1ee979",
            "#000000"
        ],
        [
            103,
            18,
            233,
            "#6712e9",
            "#FFFFFF"
        ],
        [
            30,
            14,
            27,
            "#1e0e1b",
            "#FFFFFF"
        ]
    ],
    "5": [
        [
            52,
            13,
            9,
            "#99CC33",
            "#FFFFFF"
        ],
        [
            248,
            51,
            10,
            "#f8330a",
            "#000000"
        ],
        [
            28,
            123,
            44,
            "#00B6FF",
            "#000000"
        ],
        [
            0,
            241,
            17,
            "#00f111",
            "#000000"
        ],
        [
            103,
            88,
            196,
            "#6758c4",
            "#FFFFFF"
        ]
    ],
    "6": [
        [
            254,
            174,
            64,
            "#feae40",
            "#000000"
        ],
        [
            86,
            239,
            13,
            "#56ef0d",
            "#000000"
        ],
        [
            30,
            42,
            35,
            "#1e2a23",
            "#FFFFFF"
        ],
        [
            6,
            129,
            203,
            "#0681cb",
            "#000000"
        ],
        [
            8,
            34,
            245,
            "#0822f5",
            "#FFFFFF"
        ],
        [
            237,
            24,
            133,
            "#ed1885",
            "#000000"
        ]
    ],
    "7": [
        [
            219,
            55,
            31,
            "#db371f",
            "#000000"
        ],
        [
            254,
            163,
            109,
            "#fea36d",
            "#000000"
        ],
        [
            89,
            151,
            83,
            "#599753",
            "#000000"
        ],
        [
            83,
            212,
            225,
            "#53d4e1",
            "#000000"
        ],
        [
            57,
            49,
            86,
            "#393156",
            "#FFFFFF"
        ],
        [
            25,
            18,
            193,
            "#1912c1",
            "#FFFFFF"
        ],
        [
            206,
            8,
            205,
            "#ce08cd",
            "#FFFFFF"
        ]
    ],
    "8": [
        [
            184,
            41,
            26,
            "#b8291a",
            "#FFFFFF"
        ],
        [
            59,
            143,
            30,
            "#3b8f1e",
            "#000000"
        ],
        [
            2,
            230,
            34,
            "#02e622",
            "#000000"
        ],
        [
            58,
            229,
            226,
            "#3ae5e2",
            "#000000"
        ],
        [
            105,
            150,
            227,
            "#6996e3",
            "#000000"
        ],
        [
            15,
            32,
            208,
            "#0f20d0",
            "#FFFFFF"
        ],
        [
            208,
            62,
            249,
            "#d03ef9",
            "#000000"
        ],
        [
            248,
            115,
            148,
            "#f87394",
            "#000000"
        ]
    ],
    "9": [
        [
            162,
            114,
            64,
            "#a27240",
            "#000000"
        ],
        [
            229,
            172,
            46,
            "#e5ac2e",
            "#000000"
        ],
        [
            29,
            107,
            45,
            "#1d6b2d",
            "#FFFFFF"
        ],
        [
            42,
            234,
            47,
            "#2aea2f",
            "#000000"
        ],
        [
            78,
            175,
            122,
            "#4eaf7a",
            "#000000"
        ],
        [
            158,
            209,
            255,
            "#9ed1ff",
            "#000000"
        ],
        [
            84,
            98,
            239,
            "#5462ef",
            "#FFFFFF"
        ],
        [
            225,
            83,
            223,
            "#e153df",
            "#000000"
        ],
        [
            113,
            27,
            81,
            "#711b51",
            "#FFFFFF"
        ]
    ],
    "10": [
        [
            150,
            39,
            35,
            "#962723",
            "#FFFFFF"
        ],
        [
            255,
            101,
            78,
            "#ff654e",
            "#000000"
        ],
        [
            208,
            171,
            12,
            "#d0ab0c",
            "#000000"
        ],
        [
            8,
            253,
            182,
            "#08fdb6",
            "#000000"
        ],
        [
            12,
            191,
            80,
            "#0cbf50",
            "#000000"
        ],
        [
            102,
            151,
            244,
            "#6697f4",
            "#000000"
        ],
        [
            37,
            38,
            64,
            "#252640",
            "#FFFFFF"
        ],
        [
            135,
            24,
            128,
            "#871880",
            "#FFFFFF"
        ],
        [
            182,
            74,
            254,
            "#b64afe",
            "#000000"
        ],
        [
            240,
            161,
            227,
            "#f0a1e3",
            "#000000"
        ]
    ],
    "11": [
        [
            246,
            180,
            35,
            "#f6b423",
            "#000000"
        ],
        [
            145,
            164,
            71,
            "#91a447",
            "#000000"
        ],
        [
            100,
            219,
            78,
            "#64db4e",
            "#000000"
        ],
        [
            71,
            253,
            200,
            "#47fdc8",
            "#000000"
        ],
        [
            31,
            83,
            44,
            "#1f532c",
            "#FFFFFF"
        ],
        [
            9,
            64,
            127,
            "#09407f",
            "#FFFFFF"
        ],
        [
            19,
            155,
            179,
            "#139bb3",
            "#000000"
        ],
        [
            141,
            19,
            250,
            "#8d13fa",
            "#FFFFFF"
        ],
        [
            231,
            87,
            245,
            "#e757f5",
            "#000000"
        ],
        [
            161,
            115,
            121,
            "#a17379",
            "#000000"
        ],
        [
            241,
            49,
            100,
            "#f13164",
            "#000000"
        ]
    ],
    "12": [
        [
            232,
            236,
            131,
            "#e8ec83",
            "#000000"
        ],
        [
            71,
            228,
            38,
            "#47e426",
            "#000000"
        ],
        [
            117,
            126,
            124,
            "#757e7c",
            "#000000"
        ],
        [
            7,
            81,
            66,
            "#075142",
            "#FFFFFF"
        ],
        [
            19,
            46,
            100,
            "#132e64",
            "#FFFFFF"
        ],
        [
            3,
            100,
            182,
            "#0364b6",
            "#FFFFFF"
        ],
        [
            162,
            209,
            218,
            "#a2d1da",
            "#000000"
        ],
        [
            158,
            134,
            245,
            "#9e86f5",
            "#000000"
        ],
        [
            19,
            40,
            179,
            "#1328b3",
            "#FFFFFF"
        ],
        [
            244,
            3,
            193,
            "#f403c1",
            "#000000"
        ],
        [
            236,
            156,
            203,
            "#ec9ccb",
            "#000000"
        ],
        [
            230,
            81,
            104,
            "#e65168",
            "#000000"
        ]
    ],
    "13": [
        [
            210,
            101,
            6,
            "#d26506",
            "#000000"
        ],
        [
            239,
            190,
            72,
            "#efbe48",
            "#000000"
        ],
        [
            201,
            251,
            18,
            "#c9fb12",
            "#000000"
        ],
        [
            164,
            154,
            14,
            "#a49a0e",
            "#000000"
        ],
        [
            41,
            122,
            48,
            "#297a30",
            "#FFFFFF"
        ],
        [
            73,
            192,
            77,
            "#49c04d",
            "#000000"
        ],
        [
            223,
            237,
            214,
            "#dfedd6",
            "#000000"
        ],
        [
            3,
            151,
            159,
            "#03979f",
            "#000000"
        ],
        [
            71,
            52,
            121,
            "#473479",
            "#FFFFFF"
        ],
        [
            72,
            37,
            255,
            "#4825ff",
            "#FFFFFF"
        ],
        [
            177,
            62,
            190,
            "#b13ebe",
            "#FFFFFF"
        ],
        [
            240,
            180,
            196,
            "#f0b4c4",
            "#000000"
        ],
        [
            191,
            59,
            69,
            "#bf3b45",
            "#FFFFFF"
        ]
    ],
    "14": [
        [
            156,
            51,
            0,
            "#9c3300",
            "#FFFFFF"
        ],
        [
            209,
            103,
            22,
            "#d16716",
            "#000000"
        ],
        [
            240,
            247,
            124,
            "#f0f77c",
            "#000000"
        ],
        [
            155,
            149,
            39,
            "#9b9527",
            "#000000"
        ],
        [
            54,
            173,
            21,
            "#36ad15",
            "#000000"
        ],
        [
            66,
            232,
            87,
            "#42e857",
            "#000000"
        ],
        [
            107,
            207,
            160,
            "#6bcfa0",
            "#000000"
        ],
        [
            49,
            168,
            196,
            "#31a8c4",
            "#000000"
        ],
        [
            110,
            53,
            238,
            "#6e35ee",
            "#FFFFFF"
        ],
        [
            79,
            22,
            124,
            "#4f167c",
            "#FFFFFF"
        ],
        [
            112,
            88,
            119,
            "#705877",
            "#FFFFFF"
        ],
        [
            212,
            46,
            215,
            "#d42ed7",
            "#000000"
        ],
        [
            242,
            73,
            128,
            "#f24980",
            "#000000"
        ],
        [
            82,
            5,
            38,
            "#520526",
            "#FFFFFF"
        ]
    ],
    "15": [
        [
            104,
            73,
            25,
            "#684919",
            "#FFFFFF"
        ],
        [
            242,
            34,
            4,
            "#f22204",
            "#000000"
        ],
        [
            240,
            146,
            125,
            "#f0927d",
            "#000000"
        ],
        [
            191,
            247,
            117,
            "#bff775",
            "#000000"
        ],
        [
            184,
            157,
            63,
            "#b89d3f",
            "#000000"
        ],
        [
            54,
            127,
            0,
            "#367f00",
            "#FFFFFF"
        ],
        [
            113,
            163,
            108,
            "#71a36c",
            "#000000"
        ],
        [
            93,
            193,
            57,
            "#5dc139",
            "#000000"
        ],
        [
            1,
            252,
            136,
            "#01fc88",
            "#000000"
        ],
        [
            17,
            95,
            90,
            "#115f5a",
            "#FFFFFF"
        ],
        [
            8,
            184,
            244,
            "#08b8f4",
            "#000000"
        ],
        [
            166,
            128,
            239,
            "#a680ef",
            "#000000"
        ],
        [
            158,
            20,
            181,
            "#9e14b5",
            "#FFFFFF"
        ],
        [
            255,
            171,
            244,
            "#ffabf4",
            "#000000"
        ],
        [
            149,
            101,
            134,
            "#956586",
            "#FFFFFF"
        ]
    ],
    "16": [
        [
            114,
            61,
            37,
            "#723d25",
            "#FFFFFF"
        ],
        [
            254,
            31,
            12,
            "#fe1f0c",
            "#000000"
        ],
        [
            222,
            236,
            130,
            "#deec82",
            "#000000"
        ],
        [
            208,
            240,
            4,
            "#d0f004",
            "#000000"
        ],
        [
            155,
            195,
            104,
            "#9bc368",
            "#000000"
        ],
        [
            5,
            170,
            5,
            "#05aa05",
            "#000000"
        ],
        [
            178,
            184,
            176,
            "#b2b8b0",
            "#000000"
        ],
        [
            52,
            251,
            75,
            "#34fb4b",
            "#000000"
        ],
        [
            31,
            80,
            219,
            "#1f50db",
            "#FFFFFF"
        ],
        [
            83,
            112,
            170,
            "#5370aa",
            "#FFFFFF"
        ],
        [
            79,
            250,
            255,
            "#4ffaff",
            "#000000"
        ],
        [
            91,
            7,
            196,
            "#5b07c4",
            "#FFFFFF"
        ],
        [
            31,
            32,
            76,
            "#1f204c",
            "#FFFFFF"
        ],
        [
            239,
            73,
            202,
            "#ef49ca",
            "#000000"
        ],
        [
            223,
            43,
            98,
            "#df2b62",
            "#000000"
        ],
        [
            137,
            59,
            103,
            "#893b67",
            "#FFFFFF"
        ]
    ],
    "17": [
        [
            115,
            10,
            2,
            "#730a02",
            "#FFFFFF"
        ],
        [
            153,
            62,
            51,
            "#993e33",
            "#FFFFFF"
        ],
        [
            177,
            219,
            95,
            "#b1db5f",
            "#000000"
        ],
        [
            14,
            193,
            5,
            "#0ec105",
            "#000000"
        ],
        [
            142,
            179,
            122,
            "#8eb37a",
            "#000000"
        ],
        [
            197,
            207,
            196,
            "#c5cfc4",
            "#000000"
        ],
        [
            29,
            239,
            232,
            "#1defe8",
            "#000000"
        ],
        [
            30,
            159,
            90,
            "#1e9f5a",
            "#000000"
        ],
        [
            24,
            102,
            223,
            "#1866df",
            "#FFFFFF"
        ],
        [
            25,
            161,
            235,
            "#19a1eb",
            "#000000"
        ],
        [
            138,
            133,
            175,
            "#8a85af",
            "#000000"
        ],
        [
            98,
            35,
            205,
            "#6223cd",
            "#FFFFFF"
        ],
        [
            76,
            25,
            68,
            "#4c1944",
            "#FFFFFF"
        ],
        [
            108,
            84,
            129,
            "#6c5481",
            "#FFFFFF"
        ],
        [
            255,
            181,
            250,
            "#ffb5fa",
            "#000000"
        ],
        [
            167,
            19,
            128,
            "#a71380",
            "#FFFFFF"
        ],
        [
            214,
            0,
            62,
            "#d6003e",
            "#FFFFFF"
        ]
    ],
    "18": [
        [
            63,
            46,
            18,
            "#3f2e12",
            "#FFFFFF"
        ],
        [
            118,
            49,
            2,
            "#763102",
            "#FFFFFF"
        ],
        [
            120,
            81,
            66,
            "#785142",
            "#FFFFFF"
        ],
        [
            158,
            104,
            29,
            "#9e681d",
            "#FFFFFF"
        ],
        [
            235,
            94,
            63,
            "#eb5e3f",
            "#000000"
        ],
        [
            251,
            195,
            93,
            "#fbc35d",
            "#000000"
        ],
        [
            186,
            164,
            16,
            "#baa410",
            "#000000"
        ],
        [
            56,
            252,
            36,
            "#38fc24",
            "#000000"
        ],
        [
            86,
            200,
            130,
            "#56c882",
            "#000000"
        ],
        [
            20,
            143,
            141,
            "#148f8d",
            "#000000"
        ],
        [
            15,
            50,
            80,
            "#0f3250",
            "#FFFFFF"
        ],
        [
            56,
            182,
            226,
            "#38b6e2",
            "#000000"
        ],
        [
            88,
            9,
            195,
            "#5809c3",
            "#FFFFFF"
        ],
        [
            200,
            54,
            239,
            "#c836ef",
            "#000000"
        ],
        [
            235,
            123,
            184,
            "#eb7bb8",
            "#000000"
        ],
        [
            169,
            102,
            127,
            "#a9667f",
            "#000000"
        ],
        [
            246,
            63,
            120,
            "#f63f78",
            "#000000"
        ],
        [
            180,
            31,
            137,
            "#b41f89",
            "#FFFFFF"
        ]
    ],
    "19": [
        [
            229,
            167,
            121,
            "#e5a779",
            "#000000"
        ],
        [
            214,
            236,
            187,
            "#d6ecbb",
            "#000000"
        ],
        [
            19,
            132,
            42,
            "#13842a",
            "#FFFFFF"
        ],
        [
            62,
            198,
            10,
            "#3ec60a",
            "#000000"
        ],
        [
            149,
            167,
            140,
            "#95a78c",
            "#000000"
        ],
        [
            156,
            212,
            116,
            "#9cd474",
            "#000000"
        ],
        [
            128,
            248,
            67,
            "#80f843",
            "#000000"
        ],
        [
            41,
            189,
            115,
            "#29bd73",
            "#000000"
        ],
        [
            75,
            109,
            91,
            "#4b6d5b",
            "#FFFFFF"
        ],
        [
            37,
            59,
            68,
            "#253b44",
            "#FFFFFF"
        ],
        [
            76,
            97,
            150,
            "#4c6196",
            "#FFFFFF"
        ],
        [
            109,
            148,
            215,
            "#6d94d7",
            "#000000"
        ],
        [
            3,
            206,
            252,
            "#03cefc",
            "#000000"
        ],
        [
            221,
            213,
            239,
            "#ddd5ef",
            "#000000"
        ],
        [
            99,
            31,
            241,
            "#631ff1",
            "#FFFFFF"
        ],
        [
            165,
            107,
            173,
            "#a56bad",
            "#000000"
        ],
        [
            192,
            109,
            110,
            "#c06d6e",
            "#000000"
        ],
        [
            238,
            32,
            152,
            "#ee2098",
            "#000000"
        ],
        [
            198,
            1,
            35,
            "#c60123",
            "#FFFFFF"
        ]
    ],
    "20": [
        [
            36,
            4,
            0,
            "#240400",
            "#FFFFFF"
        ],
        [
            235,
            116,
            77,
            "#eb744d",
            "#000000"
        ],
        [
            235,
            217,
            25,
            "#ebd919",
            "#000000"
        ],
        [
            135,
            167,
            87,
            "#87a757",
            "#000000"
        ],
        [
            109,
            134,
            38,
            "#6d8626",
            "#000000"
        ],
        [
            50,
            164,
            33,
            "#32a421",
            "#000000"
        ],
        [
            100,
            238,
            17,
            "#64ee11",
            "#000000"
        ],
        [
            5,
            252,
            177,
            "#05fcb1",
            "#000000"
        ],
        [
            16,
            201,
            93,
            "#10c95d",
            "#000000"
        ],
        [
            22,
            166,
            146,
            "#16a692",
            "#000000"
        ],
        [
            15,
            83,
            50,
            "#0f5332",
            "#FFFFFF"
        ],
        [
            25,
            105,
            134,
            "#196986",
            "#FFFFFF"
        ],
        [
            7,
            144,
            219,
            "#0790db",
            "#000000"
        ],
        [
            73,
            72,
            217,
            "#4948d9",
            "#FFFFFF"
        ],
        [
            17,
            34,
            194,
            "#1122c2",
            "#FFFFFF"
        ],
        [
            18,
            28,
            118,
            "#121c76",
            "#FFFFFF"
        ],
        [
            91,
            62,
            97,
            "#5b3e61",
            "#FFFFFF"
        ],
        [
            207,
            130,
            239,
            "#cf82ef",
            "#000000"
        ],
        [
            224,
            42,
            140,
            "#e02a8c",
            "#000000"
        ],
        [
            156,
            0,
            106,
            "#9c006a",
            "#FFFFFF"
        ]
    ],
    "21": [
        [
            149,
            44,
            30,
            "#952c1e",
            "#FFFFFF"
        ],
        [
            200,
            36,
            6,
            "#c82406",
            "#FFFFFF"
        ],
        [
            150,
            111,
            42,
            "#966f2a",
            "#FFFFFF"
        ],
        [
            151,
            173,
            13,
            "#97ad0d",
            "#000000"
        ],
        [
            69,
            155,
            6,
            "#459b06",
            "#000000"
        ],
        [
            25,
            249,
            11,
            "#19f90b",
            "#000000"
        ],
        [
            19,
            250,
            174,
            "#13faae",
            "#000000"
        ],
        [
            74,
            179,
            125,
            "#4ab37d",
            "#000000"
        ],
        [
            47,
            111,
            78,
            "#2f6f4e",
            "#FFFFFF"
        ],
        [
            51,
            199,
            218,
            "#33c7da",
            "#000000"
        ],
        [
            114,
            107,
            129,
            "#726b81",
            "#FFFFFF"
        ],
        [
            100,
            71,
            152,
            "#644798",
            "#FFFFFF"
        ],
        [
            109,
            34,
            188,
            "#6d22bc",
            "#FFFFFF"
        ],
        [
            48,
            44,
            60,
            "#302c3c",
            "#FFFFFF"
        ],
        [
            105,
            2,
            254,
            "#6902fe",
            "#FFFFFF"
        ],
        [
            14,
            1,
            171,
            "#0e01ab",
            "#FFFFFF"
        ],
        [
            153,
            1,
            134,
            "#990186",
            "#FFFFFF"
        ],
        [
            205,
            103,
            141,
            "#cd678d",
            "#000000"
        ],
        [
            211,
            37,
            152,
            "#d32598",
            "#FFFFFF"
        ],
        [
            255,
            25,
            72,
            "#ff1948",
            "#000000"
        ],
        [
            94,
            0,
            14,
            "#5e000e",
            "#FFFFFF"
        ]
    ],
    "22": [
        [
            126,
            100,
            71,
            "#7e6447",
            "#FFFFFF"
        ],
        [
            160,
            134,
            114,
            "#a08672",
            "#000000"
        ],
        [
            243,
            146,
            55,
            "#f39237",
            "#000000"
        ],
        [
            227,
            175,
            116,
            "#e3af74",
            "#000000"
        ],
        [
            240,
            241,
            222,
            "#f0f1de",
            "#000000"
        ],
        [
            224,
            221,
            61,
            "#e0dd3d",
            "#000000"
        ],
        [
            67,
            57,
            4,
            "#433904",
            "#FFFFFF"
        ],
        [
            19,
            173,
            25,
            "#13ad19",
            "#000000"
        ],
        [
            106,
            240,
            56,
            "#6af038",
            "#000000"
        ],
        [
            27,
            248,
            194,
            "#1bf8c2",
            "#000000"
        ],
        [
            30,
            161,
            150,
            "#1ea196",
            "#000000"
        ],
        [
            40,
            116,
            125,
            "#28747d",
            "#FFFFFF"
        ],
        [
            76,
            117,
            177,
            "#4c75b1",
            "#FFFFFF"
        ],
        [
            207,
            200,
            225,
            "#cfc8e1",
            "#000000"
        ],
        [
            83,
            79,
            224,
            "#534fe0",
            "#FFFFFF"
        ],
        [
            16,
            59,
            246,
            "#103bf6",
            "#FFFFFF"
        ],
        [
            138,
            17,
            138,
            "#8a118a",
            "#FFFFFF"
        ],
        [
            183,
            58,
            208,
            "#b73ad0",
            "#FFFFFF"
        ],
        [
            217,
            96,
            213,
            "#d960d5",
            "#000000"
        ],
        [
            218,
            146,
            156,
            "#da929c",
            "#000000"
        ],
        [
            145,
            73,
            125,
            "#91497d",
            "#FFFFFF"
        ],
        [
            153,
            47,
            55,
            "#992f37",
            "#FFFFFF"
        ]
    ],
    "23": [
        [
            131,
            21,
            6,
            "#831506",
            "#FFFFFF"
        ],
        [
            200,
            51,
            36,
            "#c83324",
            "#FFFFFF"
        ],
        [
            121,
            96,
            62,
            "#79603e",
            "#FFFFFF"
        ],
        [
            247,
            164,
            46,
            "#f7a42e",
            "#000000"
        ],
        [
            142,
            244,
            28,
            "#8ef41c",
            "#000000"
        ],
        [
            152,
            159,
            12,
            "#989f0c",
            "#000000"
        ],
        [
            143,
            158,
            142,
            "#8f9e8e",
            "#000000"
        ],
        [
            87,
            189,
            85,
            "#57bd55",
            "#000000"
        ],
        [
            50,
            219,
            33,
            "#32db21",
            "#000000"
        ],
        [
            38,
            115,
            109,
            "#26736d",
            "#FFFFFF"
        ],
        [
            47,
            71,
            102,
            "#2f4766",
            "#FFFFFF"
        ],
        [
            32,
            88,
            224,
            "#2058e0",
            "#FFFFFF"
        ],
        [
            85,
            122,
            189,
            "#557abd",
            "#000000"
        ],
        [
            9,
            211,
            255,
            "#09d3ff",
            "#000000"
        ],
        [
            39,
            48,
            246,
            "#2730f6",
            "#FFFFFF"
        ],
        [
            32,
            14,
            188,
            "#200ebc",
            "#FFFFFF"
        ],
        [
            70,
            21,
            95,
            "#46155f",
            "#FFFFFF"
        ],
        [
            128,
            10,
            185,
            "#800ab9",
            "#FFFFFF"
        ],
        [
            201,
            52,
            182,
            "#c934b6",
            "#FFFFFF"
        ],
        [
            235,
            107,
            209,
            "#eb6bd1",
            "#000000"
        ],
        [
            177,
            123,
            160,
            "#b17ba0",
            "#000000"
        ],
        [
            242,
            26,
            140,
            "#f21a8c",
            "#000000"
        ],
        [
            179,
            1,
            114,
            "#b30172",
            "#FFFFFF"
        ]
    ],
    "24": [
        [
            216,
            129,
            93,
            "#d8815d",
            "#000000"
        ],
        [
            222,
            180,
            157,
            "#deb49d",
            "#000000"
        ],
        [
            168,
            200,
            97,
            "#a8c861",
            "#000000"
        ],
        [
            105,
            194,
            14,
            "#69c20e",
            "#000000"
        ],
        [
            126,
            138,
            1,
            "#7e8a01",
            "#000000"
        ],
        [
            8,
            70,
            8,
            "#084608",
            "#FFFFFF"
        ],
        [
            84,
            149,
            85,
            "#549555",
            "#000000"
        ],
        [
            54,
            243,
            48,
            "#36f330",
            "#000000"
        ],
        [
            102,
            191,
            132,
            "#66bf84",
            "#000000"
        ],
        [
            25,
            119,
            93,
            "#19775d",
            "#FFFFFF"
        ],
        [
            35,
            69,
            162,
            "#2345a2",
            "#FFFFFF"
        ],
        [
            72,
            117,
            190,
            "#4875be",
            "#FFFFFF"
        ],
        [
            99,
            144,
            162,
            "#6390a2",
            "#000000"
        ],
        [
            14,
            221,
            233,
            "#0edde9",
            "#000000"
        ],
        [
            178,
            239,
            251,
            "#b2effb",
            "#000000"
        ],
        [
            59,
            57,
            226,
            "#3b39e2",
            "#FFFFFF"
        ],
        [
            34,
            20,
            47,
            "#22142f",
            "#FFFFFF"
        ],
        [
            148,
            39,
            249,
            "#9427f9",
            "#FFFFFF"
        ],
        [
            204,
            33,
            237,
            "#cc21ed",
            "#000000"
        ],
        [
            192,
            149,
            181,
            "#c095b5",
            "#000000"
        ],
        [
            120,
            81,
            105,
            "#785169",
            "#FFFFFF"
        ],
        [
            239,
            5,
            153,
            "#ef0599",
            "#000000"
        ],
        [
            134,
            42,
            77,
            "#862a4d",
            "#FFFFFF"
        ],
        [
            215,
            5,
            13,
            "#d7050d",
            "#FFFFFF"
        ]
    ],
    "25": [
        [
            127,
            35,
            14,
            "#7f230e",
            "#FFFFFF"
        ],
        [
            153,
            76,
            68,
            "#994c44",
            "#FFFFFF"
        ],
        [
            231,
            86,
            14,
            "#e7560e",
            "#000000"
        ],
        [
            199,
            149,
            132,
            "#c79584",
            "#000000"
        ],
        [
            251,
            150,
            42,
            "#fb962a",
            "#000000"
        ],
        [
            236,
            224,
            219,
            "#ece0db",
            "#000000"
        ],
        [
            255,
            238,
            157,
            "#ffee9d",
            "#000000"
        ],
        [
            227,
            202,
            76,
            "#e3ca4c",
            "#000000"
        ],
        [
            85,
            182,
            72,
            "#55b648",
            "#000000"
        ],
        [
            51,
            240,
            147,
            "#33f093",
            "#000000"
        ],
        [
            128,
            209,
            162,
            "#80d1a2",
            "#000000"
        ],
        [
            1,
            148,
            118,
            "#019476",
            "#000000"
        ],
        [
            22,
            66,
            88,
            "#164258",
            "#FFFFFF"
        ],
        [
            75,
            105,
            122,
            "#4b697a",
            "#FFFFFF"
        ],
        [
            51,
            137,
            234,
            "#3389ea",
            "#000000"
        ],
        [
            218,
            199,
            243,
            "#dac7f3",
            "#000000"
        ],
        [
            153,
            144,
            251,
            "#9990fb",
            "#000000"
        ],
        [
            62,
            92,
            233,
            "#3e5ce9",
            "#FFFFFF"
        ],
        [
            4,
            43,
            251,
            "#042bfb",
            "#FFFFFF"
        ],
        [
            46,
            25,
            190,
            "#2e19be",
            "#FFFFFF"
        ],
        [
            196,
            5,
            210,
            "#c405d2",
            "#FFFFFF"
        ],
        [
            164,
            45,
            145,
            "#a42d91",
            "#FFFFFF"
        ],
        [
            209,
            97,
            171,
            "#d161ab",
            "#000000"
        ],
        [
            247,
            42,
            149,
            "#f72a95",
            "#000000"
        ],
        [
            199,
            12,
            26,
            "#c70c1a",
            "#FFFFFF"
        ]
    ],
    "26": [
        [
            183,
            20,
            6,
            "#b71406",
            "#FFFFFF"
        ],
        [
            199,
            111,
            8,
            "#c76f08",
            "#000000"
        ],
        [
            181,
            208,
            130,
            "#b5d082",
            "#000000"
        ],
        [
            189,
            164,
            50,
            "#bda432",
            "#000000"
        ],
        [
            154,
            167,
            114,
            "#9aa772",
            "#000000"
        ],
        [
            110,
            159,
            27,
            "#6e9f1b",
            "#000000"
        ],
        [
            51,
            108,
            36,
            "#336c24",
            "#FFFFFF"
        ],
        [
            23,
            180,
            56,
            "#17b438",
            "#000000"
        ],
        [
            143,
            195,
            159,
            "#8fc39f",
            "#000000"
        ],
        [
            4,
            237,
            116,
            "#04ed74",
            "#000000"
        ],
        [
            8,
            210,
            62,
            "#08d23e",
            "#000000"
        ],
        [
            47,
            137,
            111,
            "#2f896f",
            "#000000"
        ],
        [
            3,
            62,
            20,
            "#033e14",
            "#FFFFFF"
        ],
        [
            26,
            57,
            136,
            "#1a3988",
            "#FFFFFF"
        ],
        [
            11,
            105,
            228,
            "#0b69e4",
            "#FFFFFF"
        ],
        [
            94,
            118,
            179,
            "#5e76b3",
            "#FFFFFF"
        ],
        [
            1,
            215,
            230,
            "#01d7e6",
            "#000000"
        ],
        [
            140,
            242,
            252,
            "#8cf2fc",
            "#000000"
        ],
        [
            132,
            64,
            252,
            "#8440fc",
            "#FFFFFF"
        ],
        [
            75,
            59,
            207,
            "#4b3bcf",
            "#FFFFFF"
        ],
        [
            147,
            3,
            202,
            "#9303ca",
            "#FFFFFF"
        ],
        [
            188,
            19,
            154,
            "#bc139a",
            "#FFFFFF"
        ],
        [
            222,
            158,
            232,
            "#de9ee8",
            "#000000"
        ],
        [
            224,
            177,
            185,
            "#e0b1b9",
            "#000000"
        ],
        [
            246,
            101,
            193,
            "#f665c1",
            "#000000"
        ],
        [
            148,
            7,
            108,
            "#94076c",
            "#FFFFFF"
        ]
    ],
    "27": [
        [
            46,
            35,
            31,
            "#2e231f",
            "#FFFFFF"
        ],
        [
            143,
            87,
            72,
            "#8f5748",
            "#FFFFFF"
        ],
        [
            222,
            74,
            52,
            "#de4a34",
            "#000000"
        ],
        [
            169,
            123,
            109,
            "#a97b6d",
            "#000000"
        ],
        [
            225,
            127,
            12,
            "#e17f0c",
            "#000000"
        ],
        [
            230,
            168,
            19,
            "#e6a813",
            "#000000"
        ],
        [
            208,
            170,
            87,
            "#d0aa57",
            "#000000"
        ],
        [
            255,
            252,
            226,
            "#fffce2",
            "#000000"
        ],
        [
            236,
            226,
            141,
            "#ece28d",
            "#000000"
        ],
        [
            184,
            198,
            44,
            "#b8c62c",
            "#000000"
        ],
        [
            123,
            207,
            26,
            "#7bcf1a",
            "#000000"
        ],
        [
            149,
            253,
            80,
            "#95fd50",
            "#000000"
        ],
        [
            187,
            246,
            174,
            "#bbf6ae",
            "#000000"
        ],
        [
            77,
            250,
            224,
            "#4dfae0",
            "#000000"
        ],
        [
            28,
            250,
            85,
            "#1cfa55",
            "#000000"
        ],
        [
            72,
            208,
            115,
            "#48d073",
            "#000000"
        ],
        [
            12,
            58,
            76,
            "#0c3a4c",
            "#FFFFFF"
        ],
        [
            48,
            113,
            155,
            "#30719b",
            "#FFFFFF"
        ],
        [
            119,
            127,
            190,
            "#777fbe",
            "#000000"
        ],
        [
            105,
            89,
            145,
            "#695991",
            "#FFFFFF"
        ],
        [
            72,
            39,
            217,
            "#4827d9",
            "#FFFFFF"
        ],
        [
            21,
            27,
            177,
            "#151bb1",
            "#FFFFFF"
        ],
        [
            134,
            0,
            170,
            "#8600aa",
            "#FFFFFF"
        ],
        [
            183,
            4,
            167,
            "#b704a7",
            "#FFFFFF"
        ],
        [
            177,
            110,
            208,
            "#b16ed0",
            "#000000"
        ],
        [
            184,
            25,
            66,
            "#b81942",
            "#FFFFFF"
        ],
        [
            91,
            13,
            47,
            "#5b0d2f",
            "#FFFFFF"
        ]
    ],
    "28": [
        [
            229,
            73,
            32,
            "#e54920",
            "#000000"
        ],
        [
            217,
            100,
            77,
            "#d9644d",
            "#000000"
        ],
        [
            250,
            254,
            222,
            "#fafede",
            "#000000"
        ],
        [
            233,
            247,
            22,
            "#e9f716",
            "#000000"
        ],
        [
            161,
            252,
            17,
            "#a1fc11",
            "#000000"
        ],
        [
            180,
            230,
            120,
            "#b4e678",
            "#000000"
        ],
        [
            226,
            205,
            53,
            "#e2cd35",
            "#000000"
        ],
        [
            137,
            209,
            27,
            "#89d11b",
            "#000000"
        ],
        [
            154,
            184,
            30,
            "#9ab81e",
            "#000000"
        ],
        [
            137,
            163,
            84,
            "#89a354",
            "#000000"
        ],
        [
            127,
            138,
            18,
            "#7f8a12",
            "#000000"
        ],
        [
            60,
            207,
            66,
            "#3ccf42",
            "#000000"
        ],
        [
            162,
            229,
            183,
            "#a2e5b7",
            "#000000"
        ],
        [
            13,
            128,
            70,
            "#0d8046",
            "#FFFFFF"
        ],
        [
            43,
            189,
            194,
            "#2bbdc2",
            "#000000"
        ],
        [
            139,
            114,
            226,
            "#8b72e2",
            "#000000"
        ],
        [
            72,
            3,
            225,
            "#4803e1",
            "#FFFFFF"
        ],
        [
            120,
            12,
            111,
            "#780c6f",
            "#FFFFFF"
        ],
        [
            163,
            9,
            234,
            "#a309ea",
            "#FFFFFF"
        ],
        [
            172,
            68,
            173,
            "#ac44ad",
            "#FFFFFF"
        ],
        [
            196,
            182,
            200,
            "#c4b6c8",
            "#000000"
        ],
        [
            251,
            109,
            165,
            "#fb6da5",
            "#000000"
        ],
        [
            135,
            71,
            95,
            "#87475f",
            "#FFFFFF"
        ],
        [
            210,
            31,
            106,
            "#d21f6a",
            "#FFFFFF"
        ],
        [
            246,
            5,
            63,
            "#f6053f",
            "#000000"
        ],
        [
            176,
            4,
            57,
            "#b00439",
            "#FFFFFF"
        ],
        [
            139,
            13,
            24,
            "#8b0d18",
            "#FFFFFF"
        ],
        [
            117,
            3,
            68,
            "#750344",
            "#FFFFFF"
        ]
    ],
    "29": [
        [
            231,
            35,
            30,
            "#e7231e",
            "#000000"
        ],
        [
            113,
            87,
            55,
            "#715737",
            "#FFFFFF"
        ],
        [
            196,
            80,
            28,
            "#c4501c",
            "#FFFFFF"
        ],
        [
            149,
            107,
            107,
            "#956b6b",
            "#FFFFFF"
        ],
        [
            180,
            156,
            88,
            "#b49c58",
            "#000000"
        ],
        [
            218,
            188,
            175,
            "#dabcaf",
            "#000000"
        ],
        [
            245,
            254,
            94,
            "#f5fe5e",
            "#000000"
        ],
        [
            224,
            229,
            167,
            "#e0e5a7",
            "#000000"
        ],
        [
            215,
            219,
            97,
            "#d7db61",
            "#000000"
        ],
        [
            196,
            233,
            14,
            "#c4e90e",
            "#000000"
        ],
        [
            154,
            170,
            6,
            "#9aaa06",
            "#000000"
        ],
        [
            137,
            124,
            5,
            "#897c05",
            "#000000"
        ],
        [
            80,
            161,
            12,
            "#50a10c",
            "#000000"
        ],
        [
            127,
            152,
            128,
            "#7f9880",
            "#000000"
        ],
        [
            75,
            214,
            68,
            "#4bd644",
            "#000000"
        ],
        [
            13,
            244,
            59,
            "#0df43b",
            "#000000"
        ],
        [
            118,
            243,
            105,
            "#76f369",
            "#000000"
        ],
        [
            128,
            255,
            4,
            "#80ff04",
            "#000000"
        ],
        [
            50,
            252,
            192,
            "#32fcc0",
            "#000000"
        ],
        [
            32,
            60,
            102,
            "#203c66",
            "#FFFFFF"
        ],
        [
            96,
            216,
            234,
            "#60d8ea",
            "#000000"
        ],
        [
            169,
            166,
            197,
            "#a9a6c5",
            "#000000"
        ],
        [
            116,
            30,
            237,
            "#741eed",
            "#FFFFFF"
        ],
        [
            57,
            40,
            167,
            "#3928a7",
            "#FFFFFF"
        ],
        [
            153,
            38,
            154,
            "#99269a",
            "#FFFFFF"
        ],
        [
            163,
            74,
            187,
            "#a34abb",
            "#FFFFFF"
        ],
        [
            182,
            107,
            234,
            "#b66bea",
            "#000000"
        ],
        [
            94,
            33,
            71,
            "#5e2147",
            "#FFFFFF"
        ],
        [
            185,
            1,
            53,
            "#b90135",
            "#FFFFFF"
        ]
    ],
	"30": [
        [
            64,
            252,
            2,
            "#40fc02",
            "#000000"
        ],
		[
            231,
            35,
            30,
            "#e7231e",
            "#000000"
        ],
        [
            113,
            87,
            55,
            "#715737",
            "#FFFFFF"
        ],
        [
            196,
            80,
            28,
            "#c4501c",
            "#FFFFFF"
        ],
        [
            149,
            107,
            107,
            "#956b6b",
            "#FFFFFF"
        ],
        [
            180,
            156,
            88,
            "#b49c58",
            "#000000"
        ],
        [
            218,
            188,
            175,
            "#dabcaf",
            "#000000"
        ],
        [
            245,
            254,
            94,
            "#f5fe5e",
            "#000000"
        ],
        [
            224,
            229,
            167,
            "#e0e5a7",
            "#000000"
        ],
        [
            215,
            219,
            97,
            "#d7db61",
            "#000000"
        ],
        [
            196,
            233,
            14,
            "#c4e90e",
            "#000000"
        ],
        [
            154,
            170,
            6,
            "#9aaa06",
            "#000000"
        ],
        [
            137,
            124,
            5,
            "#897c05",
            "#000000"
        ],
        [
            80,
            161,
            12,
            "#50a10c",
            "#000000"
        ],
        [
            127,
            152,
            128,
            "#7f9880",
            "#000000"
        ],
        [
            75,
            214,
            68,
            "#4bd644",
            "#000000"
        ],
        [
            13,
            244,
            59,
            "#0df43b",
            "#000000"
        ],
        [
            118,
            243,
            105,
            "#76f369",
            "#000000"
        ],
        [
            128,
            255,
            4,
            "#80ff04",
            "#000000"
        ],
        [
            50,
            252,
            192,
            "#32fcc0",
            "#000000"
        ],
        [
            32,
            60,
            102,
            "#203c66",
            "#FFFFFF"
        ],
        [
            96,
            216,
            234,
            "#60d8ea",
            "#000000"
        ],
        [
            169,
            166,
            197,
            "#a9a6c5",
            "#000000"
        ],
        [
            116,
            30,
            237,
            "#741eed",
            "#FFFFFF"
        ],
        [
            57,
            40,
            167,
            "#3928a7",
            "#FFFFFF"
        ],
        [
            153,
            38,
            154,
            "#99269a",
            "#FFFFFF"
        ],
        [
            163,
            74,
            187,
            "#a34abb",
            "#FFFFFF"
        ],
        [
            182,
            107,
            234,
            "#b66bea",
            "#000000"
        ],
        [
            94,
            33,
            71,
            "#5e2147",
            "#FFFFFF"
        ],
        [
            185,
            1,
            53,
            "#b90135",
            "#FFFFFF"
        ]
    ],
	"50": [
        [
            149,
            44,
            30,
            "#952c1e",
            "#FFFFFF"
        ],
        [
            200,
            36,
            6,
            "#c82406",
            "#FFFFFF"
        ],
        [
            150,
            111,
            42,
            "#966f2a",
            "#FFFFFF"
        ],
        [
            151,
            173,
            13,
            "#97ad0d",
            "#000000"
        ],
        [
            69,
            155,
            6,
            "#459b06",
            "#000000"
        ],
        [
            25,
            249,
            11,
            "#19f90b",
            "#000000"
        ],
        [
            19,
            250,
            174,
            "#13faae",
            "#000000"
        ],
        [
            74,
            179,
            125,
            "#4ab37d",
            "#000000"
        ],
        [
            47,
            111,
            78,
            "#2f6f4e",
            "#FFFFFF"
        ],
        [
            51,
            199,
            218,
            "#33c7da",
            "#000000"
        ],
        [
            114,
            107,
            129,
            "#726b81",
            "#FFFFFF"
        ],
        [
            100,
            71,
            152,
            "#644798",
            "#FFFFFF"
        ],
        [
            109,
            34,
            188,
            "#6d22bc",
            "#FFFFFF"
        ],
        [
            48,
            44,
            60,
            "#302c3c",
            "#FFFFFF"
        ],
        [
            105,
            2,
            254,
            "#6902fe",
            "#FFFFFF"
        ],
        [
            14,
            1,
            171,
            "#0e01ab",
            "#FFFFFF"
        ],
        [
            153,
            1,
            134,
            "#990186",
            "#FFFFFF"
        ],
        [
            205,
            103,
            141,
            "#cd678d",
            "#000000"
        ],
        [
            211,
            37,
            152,
            "#d32598",
            "#FFFFFF"
        ],
        [
            255,
            25,
            72,
            "#ff1948",
            "#000000"
        ],
        [
            94,
            0,
            14,
            "#5e000e",
            "#FFFFFF"
        ],
		[
            231,
            35,
            30,
            "#e7231e",
            "#000000"
        ],
        [
            113,
            87,
            55,
            "#715737",
            "#FFFFFF"
        ],
        [
            196,
            80,
            28,
            "#c4501c",
            "#FFFFFF"
        ],
        [
            149,
            107,
            107,
            "#956b6b",
            "#FFFFFF"
        ],
        [
            180,
            156,
            88,
            "#b49c58",
            "#000000"
        ],
        [
            218,
            188,
            175,
            "#dabcaf",
            "#000000"
        ],
        [
            245,
            254,
            94,
            "#f5fe5e",
            "#000000"
        ],
        [
            224,
            229,
            167,
            "#e0e5a7",
            "#000000"
        ],
        [
            215,
            219,
            97,
            "#d7db61",
            "#000000"
        ],
        [
            196,
            233,
            14,
            "#c4e90e",
            "#000000"
        ],
        [
            154,
            170,
            6,
            "#9aaa06",
            "#000000"
        ],
        [
            137,
            124,
            5,
            "#897c05",
            "#000000"
        ],
        [
            80,
            161,
            12,
            "#50a10c",
            "#000000"
        ],
        [
            127,
            152,
            128,
            "#7f9880",
            "#000000"
        ],
        [
            75,
            214,
            68,
            "#4bd644",
            "#000000"
        ],
        [
            13,
            244,
            59,
            "#0df43b",
            "#000000"
        ],
        [
            118,
            243,
            105,
            "#76f369",
            "#000000"
        ],
        [
            128,
            255,
            4,
            "#80ff04",
            "#000000"
        ],
        [
            50,
            252,
            192,
            "#32fcc0",
            "#000000"
        ],
        [
            32,
            60,
            102,
            "#203c66",
            "#FFFFFF"
        ],
        [
            96,
            216,
            234,
            "#60d8ea",
            "#000000"
        ],
        [
            169,
            166,
            197,
            "#a9a6c5",
            "#000000"
        ],
        [
            116,
            30,
            237,
            "#741eed",
            "#FFFFFF"
        ],
        [
            57,
            40,
            167,
            "#3928a7",
            "#FFFFFF"
        ],
        [
            153,
            38,
            154,
            "#99269a",
            "#FFFFFF"
        ],
        [
            163,
            74,
            187,
            "#a34abb",
            "#FFFFFF"
        ],
        [
            182,
            107,
            234,
            "#b66bea",
            "#000000"
        ],
        [
            94,
            33,
            71,
            "#5e2147",
            "#FFFFFF"
        ],
        [
            185,
            1,
            53,
            "#b90135",
            "#FFFFFF"
        ]
    ]
}
