# Supplementary material for: A DNA algorithm for the job shop scheduling problem based on the Adleman-Lipton model
Source: PLoS One. 2020 Dec 2;15(12):e0242083. doi: 10.1371/journal.pone.0242083 (PMC7710087; doi:10.1371/journal.pone.0242083)
Supplement: S1 File — (ZIP) [file pone.0242083.s001.zip › Python source program/code/JSSP/instances.json]

[    
  {
    "name" : "Example",
    "jobs" : 5,
    "machines" : 6,
    "optimum" : null,
	"bounds" : {
      "upper" : 46,
      "lower" : 34
    },
    "path" : "instances/Example"
  },
  {
    "name" : "ft06",
    "jobs" : 6,
    "machines" : 6,
    "optimum" : 55,
    "path" : "instances/ft06"
  },
  {
    "name" : "ft10",
    "jobs" : 10,
    "machines" : 10,
    "optimum" : 930,
    "path" : "instances/ft10"
  },
  {
    "name" : "ft20",
    "jobs" : 20,
    "machines" : 5,
    "optimum" : 1165,
    "path" : "instances/ft20"
  },
  {
    "name" : "la01",
    "jobs" : 10,
    "machines" : 5,
    "optimum" : 666,
    "path" : "instances/la01"
  },
  {
    "name" : "la02",
    "jobs" : 10,
    "machines" : 5,
    "optimum" : 655,
    "path" : "instances/la02"
  },
  {
    "name" : "la03",
    "jobs" : 10,
    "machines" : 5,
    "optimum" : 597,
    "path" : "instances/la03"
  },
  {
    "name" : "la04",
    "jobs" : 10,
    "machines" : 5,
    "optimum" : 590,
    "path" : "instances/la04"
  },
  {
    "name" : "la05",
    "jobs" : 10,
    "machines" : 5,
    "optimum" : 593,
    "path" : "instances/la05"
  },
  {
    "name" : "la06",
    "jobs" : 15,
    "machines" : 5,
    "optimum" : 926,
    "path" : "instances/la06"
  },
  {
    "name" : "la07",
    "jobs" : 15,
    "machines" : 5,
    "optimum" : 890,
    "path" : "instances/la07"
  },
  {
    "name" : "la08",
    "jobs" : 15,
    "machines" : 5,
    "optimum" : 863,
    "path" : "instances/la08"
  },
  {
    "name" : "la09",
    "jobs" : 15,
    "machines" : 5,
    "optimum" : 951,
    "path" : "instances/la09"
  },
  {
    "name" : "la10",
    "jobs" : 15,
    "machines" : 5,
    "optimum" : 958,
    "path" : "instances/la10"
  },
  {
    "name" : "la11",
    "jobs" : 20,
    "machines" : 5,
    "optimum" : 1222,
    "path" : "instances/la11"
  },
  {
    "name" : "la12",
    "jobs" : 20,
    "machines" : 5,
    "optimum" : 1039,
    "path" : "instances/la12"
  },
  {
    "name" : "la13",
    "jobs" : 20,
    "machines" : 5,
    "optimum" : 1150,
    "path" : "instances/la13"
  },
  {
    "name" : "la14",
    "jobs" : 20,
    "machines" : 5,
    "optimum" : 1292,
    "path" : "instances/la14"
  },
  {
    "name" : "la15",
    "jobs" : 20,
    "machines" : 5,
    "optimum" : 1207,
    "path" : "instances/la15"
  },
  {
    "name" : "la16",
    "jobs" : 10,
    "machines" : 10,
    "optimum" : 945,
    "path" : "instances/la16"
  },
  {
    "name" : "la17",
    "jobs" : 10,
    "machines" : 10,
    "optimum" : 784,
    "path" : "instances/la17"
  },
  {
    "name" : "la18",
    "jobs" : 10,
    "machines" : 10,
    "optimum" : 848,
    "path" : "instances/la18"
  },
  {
    "name" : "la19",
    "jobs" : 10,
    "machines" : 10,
    "optimum" : 842,
    "path" : "instances/la19"
  },
  {
    "name" : "la20",
    "jobs" : 10,
    "machines" : 10,
    "optimum" : 902,
    "path" : "instances/la20"
  },
  {
    "name" : "la21",
    "jobs" : 15,
    "machines" : 10,
    "optimum" : 1046,
    "path" : "instances/la21"
  },
  {
    "name" : "la22",
    "jobs" : 15,
    "machines" : 10,
    "optimum" : 927,
    "path" : "instances/la22"
  },
  {
    "name" : "la23",
    "jobs" : 15,
    "machines" : 10,
    "optimum" : 1032,
    "path" : "instances/la23"
  },
  {
    "name" : "la24",
    "jobs" : 15,
    "machines" : 10,
    "optimum" : 935,
    "path" : "instances/la24"
  },
  {
    "name" : "la25",
    "jobs" : 15,
    "machines" : 10,
    "optimum" : 977,
    "path" : "instances/la25"
  },
  {
    "name" : "la26",
    "jobs" : 20,
    "machines" : 10,
    "optimum" : 1218,
    "path" : "instances/la26"
  },
  {
    "name" : "la27",
    "jobs" : 20,
    "machines" : 10,
    "optimum" : 1235,
    "path" : "instances/la27"
  },
  {
    "name" : "la28",
    "jobs" : 20,
    "machines" : 10,
    "optimum" : 1216,
    "path" : "instances/la28"
  },
  {
    "name" : "la29",
    "jobs" : 20,
    "machines" : 10,
    "optimum" : 1152,
    "path" : "instances/la29"
  },
  {
    "name" : "la30",
    "jobs" : 20,
    "machines" : 10,
    "optimum" : 1355,
    "path" : "instances/la30"
  },
  {
    "name" : "la31",
    "jobs" : 30,
    "machines" : 10,
    "optimum" : 1784,
    "path" : "instances/la31"
  },
  {
    "name" : "la32",
    "jobs" : 30,
    "machines" : 10,
    "optimum" : 1850,
    "path" : "instances/la32"
  },
  {
    "name" : "la33",
    "jobs" : 30,
    "machines" : 10,
    "optimum" : 1719,
    "path" : "instances/la33"
  },
  {
    "name" : "la34",
    "jobs" : 30,
    "machines" : 10,
    "optimum" : 1721,
    "path" : "instances/la34"
  },
  {
    "name" : "la35",
    "jobs" : 30,
    "machines" : 10,
    "optimum" : 1888,
    "path" : "instances/la35"
  },
  {
    "name" : "la36",
    "jobs" : 15,
    "machines" : 15,
    "optimum" : 1268,
    "path" : "instances/la36"
  },
  {
    "name" : "la37",
    "jobs" : 15,
    "machines" : 15,
    "optimum" : 1397,
    "path" : "instances/la37"
  },
  {
    "name" : "la38",
    "jobs" : 15,
    "machines" : 15,
    "optimum" : 1196,
    "path" : "instances/la38"
  },
  {
    "name" : "la39",
    "jobs" : 15,
    "machines" : 15,
    "optimum" : 1233,
    "path" : "instances/la39"
  },
  {
    "name" : "la40",
    "jobs" : 15,
    "machines" : 15,
    "optimum" : 1222,
    "path" : "instances/la40"
  },

  {
    "name" : "orb10",
    "jobs" : 10,
    "machines" : 10,
    "optimum" : 944,
    "path" : "instances/orb10"
  },
  {
    "name" : "swv01",
    "jobs" : 20,
    "machines" : 10,
    "optimum" : 1407,
    "path" : "instances/swv01"
  },
  {
    "name" : "swv02",
    "jobs" : 20,
    "machines" : 10,
    "optimum" : 1475,
    "path" : "instances/swv02"
  },
  {
    "name" : "swv03",
    "jobs" : 20,
    "machines" : 10,
    "optimum" : null,
    "bounds" : {
      "upper" : 1398,
      "lower" : 1369
    },
    "path" : "instances/swv03"
  },
  {
    "name" : "swv04",
    "jobs" : 20,
    "machines" : 10,
    "optimum" : null,
    "bounds" : {
      "upper" : 1474,
      "lower" : 1450
    },
    "path" : "instances/swv04"
  },
  {
    "name" : "swv05",
    "jobs" : 20,
    "machines" : 10,
    "optimum" : 1424,
    "path" : "instances/swv05"
  },
  {
    "name" : "swv06",
    "jobs" : 20,
    "machines" : 15,
    "optimum" : null,
    "bounds" : {
      "upper" : 1678,
      "lower" : 1591
    },
    "path" : "instances/swv06"
  },
  {
    "name" : "swv07",
    "jobs" : 20,
    "machines" : 15,
    "optimum" : null,
    "bounds" : {
      "upper" : 1600,
      "lower" : 1446
    },
    "path" : "instances/swv07"
  },
  {
    "name" : "swv08",
    "jobs" : 20,
    "machines" : 15,
    "optimum" : null,
    "bounds" : {
      "upper" : 1763,
      "lower" : 1640
    },
    "path" : "instances/swv08"
  },
  {
    "name" : "swv09",
    "jobs" : 20,
    "machines" : 15,
    "optimum" : null,
    "bounds" : {
      "upper" : 1661,
      "lower" : 1604
    },
    "path" : "instances/swv09"
  },
  {
    "name" : "swv10",
    "jobs" : 20,
    "machines" : 15,
    "optimum" : null,
    "bounds" : {
      "upper" : 1767,
      "lower" : 1631
    },
    "path" : "instances/swv10"
  },
  {
    "name" : "yn1",
    "jobs" : 20,
    "machines" : 20,
    "optimum" : null,
    "bounds" : {
      "upper" : 885,
      "lower" : 826
    },
    "path" : "instances/yn1"
  },
  {
    "name" : "yn2",
    "jobs" : 20,
    "machines" : 20,
    "optimum" : null,
    "bounds" : {
      "upper" : 909,
      "lower" : 861
    },
    "path" : "instances/yn2"
  },
  {
    "name" : "yn3",
    "jobs" : 20,
    "machines" : 20,
    "optimum" : null,
    "bounds" : {
      "upper" : 892,
      "lower" : 827
    },
    "path" : "instances/yn3"
  },
  {
    "name" : "yn4",
    "jobs" : 20,
    "machines" : 20,
    "optimum" : null,
    "bounds" : {
      "upper" : 968,
      "lower" : 918
    },
    "path" : "instances/yn4"
  }

]
