# Supplementary material for: A DNA algorithm for the job shop scheduling problem based on the Adleman-Lipton model
Source: PLoS One. 2020 Dec 2;15(12):e0242083. doi: 10.1371/journal.pone.0242083 (PMC7710087; doi:10.1371/journal.pone.0242083)
Supplement: S1 File — (ZIP) [file pone.0242083.s001.zip › Python source program/code/JSSP/objects.py]

import json
import os
import Bio

class Instance:
    def __init__(self, name, jobs, machines):
        self.name = name
        self.machines = machines
        self.jobs = jobs
        self.tasks = []
        for job in self.jobs:
            for task in job.tasks:
                self.tasks.append(task)

class Machine:
    def __init__(self, id):
        self.id = id
        self.tasks = set()
    
    def add_task(self, task):
        self.tasks.add(task)

class Job:
    def __init__(self, id):
        self.id = id
        self.tasks = [] 
        
    def append_task(self, task):
        if len(self.tasks) > 0:
            self.tasks[-1].next_task = task
            task.prev_task = self.tasks[-1]
        self.tasks.append(task)
        task.job = self

class Task:
    def __init__(self, name, machine, length):
        self.name = name
        self.machine = machine
        self.machine.add_task(self)
        self.length = length
        self.job = None
        self.next_task = None
        self.prev_task = None
    
    def __str__(self):
        return self.name
        
class Reader:
    def __init__(self, instance_name):
        if True:
            file = open( os.path.join( os.path.dirname( __file__ ), '../../instances.json' ), "r" )
            data = json.load( file )
            instance = [ inst for inst in data if inst['name'] == instance_name ]
            if( len(instance) == 0 ):
                print("There is no instance named %s" % instance_name)
                quit()

            instance = instance[0]
            path = os.path.abspath( os.path.join(os.path.dirname( __file__ ),"%s" % '../../'+instance['path']) )
            optimum = instance['optimum']
            if not optimum:
                if not instance['bounds']:
                    print('Successfully loaded instance "%s" - best lower bound: nan' % instance_name)
                else:
                    bound = instance['bounds']['lower']
                    print('Successfully loaded instance "%s" - best lower bound: %s' % (instance_name, bound))
            else:
                print('Successfully loaded instance "%s" - known optimum: %s' % (instance_name, optimum))
            
            jobs = []
            machines = []
            job_counter = 0
            with open(path) as file:
                for line in file.readlines():
                    if line[0] != '#': 
                        line = line.replace('     ', ' ')
                        line = line.replace('    ', ' ')
                        line = line.replace('   ', ' ')
                        line = line.replace('  ', ' ')
                        line = line.replace('\n', '')
                        elements = line.strip().split(' ')
                        if len(elements) == 2: 
                            num_jobs = int(elements[0])
                            num_machines = int(elements[1])
                            machines = [Machine(id = i) for i in range(num_machines)]
                        else:
                            job_counter += 1
                            job = Job(job_counter)
                            jobs.append(job)
                            if len(elements) % 2 != 0:
                                print('Job specification has an error. Each line that describes a job needs to have an even number of numbers')
                                raise SystemExit(0)
                            task_counter = 0
                            while len(elements) > 0:
                                task_counter += 1
                                name = 'j%it%i' % (job_counter, task_counter)
                                task_machine_id = int(elements.pop(0))
                                task_machine = machines[task_machine_id]
                                task_length = int(elements.pop(0))
                                task = Task(name, task_machine, task_length)
                                job.append_task(task)
            instance_name = path.split('/')[-1].split('\\')[-1]
            self.instance = Instance(instance_name, jobs, machines)
        else:
            print('Could not read the problem specification. Check if the path is correct and the problem specification is in the expected format.')
            raise SystemExit(0)
            
    def get_instance(self):
        return self.instance
        
class Solution:
    def __init__(self, instance):
        self.instance = instance
        self.solution = dict()
        self.tasks = list()
        
    def add(self, task, start, end):
        self.solution[task] = (start, end)
        self.tasks.append(task)
        
    def get_start_time(self, task):
        return self.solution[task][0]
        
    def get_end_time(self, task):
        return self.solution[task][1]
        
    def get_makespan(self):
        return max([self.get_end_time(task) for task in self.tasks])
        
    def visualize(self, path = '../../solutions/solution.html', line_spacing = 10, line_height = 30, time_factor = 1, time_grid = 10):
        instance = self.instance
        solution = self
        color_data = json.load(open(os.path.abspath( os.path.join(os.path.dirname( __file__ ),"%s" %'colors.json')),'r'))
        f = open(path, 'w')
        
        for machine in instance.machines:
            
            f.write('<div style="position:absolute; left: 20px; top: %ipx; height: %ipx; width: %ipx; border-style: solid; border-width: 1px; border-color: black; text-align: center">M%i</div>\n'%(20+(line_spacing+line_height)*machine.id, line_height, 33, machine.id+1))
        x_offset = 60
        
        max_time = self.get_makespan()
        max_height = len(instance.machines)*(line_spacing + line_height)+line_height
        for t in range(time_grid, int(max_time+time_grid*2), time_grid):
            f.write('<div style="position:absolute; left: %ipx; top: 0px; height: %ipx; width: 0px; border-style: solid; border-width: 0.5px; border-color: black"></div>\n'%(x_offset + t*time_factor, max_height))
            f.write('<div style="position:absolute; left: %ipx; top: %ipx; height: 20px; width: 50px; border-style: solid; margin-left: -25px; border: 0; text-align: center">%i</div>\n'%(x_offset + t*time_factor, max_height+line_spacing, t))
        
        for task in instance.tasks:
            start = solution.get_start_time(task)
            end = solution.get_end_time(task)
            duration = end-start
            
#            if len(instance.jobs) <= 30:
#                
#                bg_color = color_data[str(len(instance.jobs))][task.job.id-1][3]
#                text_color = color_data[str(len(instance.jobs))][task.job.id-1][4]
#            
#            elif len(instance.jobs) > 30:
#                if task.job.id-1 <= 29:
#                    
#                    bg_color = color_data[str((task.job.id-1)%29)][(task.job.id-1)%29][3]
#                    text_color = color_data[str((task.job.id-1)%29)][(task.job.id-1)%29][4]
#                    
#                elif task.job.id-1 > 29:
#                    
#                    bg_color = color_data[str((task.job.id-1)%29)][(task.job.id-1)%29][3]
#                    text_color = color_data[str((task.job.id-1)%29)][(task.job.id-1)%29][4]
           
            bg_color = color_data[str(len(instance.jobs))][task.job.id-1][3]
            text_color = color_data[str(len(instance.jobs))][task.job.id-1][4]
            
            f.write('<div style="position:absolute; left: %ipx; top: %ipx; height: %ipx; width: %ipx; border-style: solid; border-width: 1px; border-color: black; text-align: left; font-size: 8px; background-color: %s; color: %s"><div style="position: absolute; text-align: center; width: %ipx; margin: 0; top: 50%%; -ms-transform: translateY(-50%%); transform: translateY(-50%%)">%s</div></div>\n'%(x_offset + start*time_factor, 20+(line_spacing+line_height)*task.machine.id, line_height, task.length*time_factor, bg_color, text_color, task.length*time_factor, task.name))
            if duration-task.length > 0:
                f.write('<div style="position:absolute; left: %ipx; top: %ipx; height: %ipx; width: %ipx; border-style: solid; border-width: 1px; border-color: black; text-align: left; font-size: 8px; background-color: %s; color: %s; background-image: radial-gradient(black 50%%, transparent 50%%); background-size: 2px 2px"></div>\n'%(x_offset + (start+task.length)*time_factor, 20+(line_spacing+line_height)*task.machine.id+line_height/4, line_height/2, (duration-task.length)*time_factor, bg_color, text_color))
        f.write('<div style="position: absolute; left: 20px; top: %ipx"> <u>Instance: </u> %s  <u>Size:</u> %i*%i  <u>Makespan:</u> %i </div>'%(max_height+50,instance.name.upper(), len(instance.jobs), len(instance.machines), max_time))
        f.close()
