# Supplementary material for: A DNA algorithm for the job shop scheduling problem based on the Adleman-Lipton model
Source: PLoS One. 2020 Dec 2;15(12):e0242083. doi: 10.1371/journal.pone.0242083 (PMC7710087; doi:10.1371/journal.pone.0242083)
Supplement: S1 File — (ZIP) [file pone.0242083.s001.zip › Python source program/instances/Example]

#+++++++++++++++++++++++++++++
# instance Example
#+++++++++++++++++++++++++++++
# 5x6 instance, alternate name (test)
5 6
2  3  0  10  1  9  3  5  5  3  4  10 
1  6  2  8  4  1  5  5  0  3  3  3
2  1  3  5  5  5  0  5  1  9  4  1
3  7  0  4  2  4  1  3  4  1  5  3
4  6  1  10  2  7  5  8  0  5  3  4
