# Supplementary material for: A DNA algorithm for the job shop scheduling problem based on the Adleman-Lipton model
Source: PLoS One. 2020 Dec 2;15(12):e0242083. doi: 10.1371/journal.pone.0242083 (PMC7710087; doi:10.1371/journal.pone.0242083)
Supplement: S1 File — (ZIP) [file pone.0242083.s001.zip › Python source program/instances/ft06]

#+++++++++++++++++++++++++++++
# instance ft06
#+++++++++++++++++++++++++++++
# Fisher and Thompson 6x6 instance, alternate name (mt06)
6 6
2  1  0  3  1  6  3  7  5  3  4  6
1  8  2  5  4 10  5 10  0 10  3  4
2  5  3  4  5  8  0  9  1  1  4  7
1  5  0  5  2  5  3  3  4  8  5  9
2  9  1  3  4  5  5  4  0  3  3  1
1  3  3  3  5  9  0 10  4  4  2  1
