# Supplementary material for: A DNA algorithm for the job shop scheduling problem based on the Adleman-Lipton model
Source: PLoS One. 2020 Dec 2;15(12):e0242083. doi: 10.1371/journal.pone.0242083 (PMC7710087; doi:10.1371/journal.pone.0242083)
Supplement: S1 File — (ZIP) [file pone.0242083.s001.zip › Python source program/instances/ft10]

#+++++++++++++++++++++++++++++
# instance ft10
#+++++++++++++++++++++++++++++
# Fisher and Thompson 10x10 instance, alternate name (mt10)
10 10
0 29 1 78 2  9 3 36 4 49 5 11 6 62 7 56 8 44 9 21
0 43 2 90 4 75 9 11 3 69 1 28 6 46 5 46 7 72 8 30
1 91 0 85 3 39 2 74 8 90 5 10 7 12 6 89 9 45 4 33
1 81 2 95 0 71 4 99 6  9 8 52 7 85 3 98 9 22 5 43
2 14 0  6 1 22 5 61 3 26 4 69 8 21 7 49 9 72 6 53
2 84 1  2 5 52 3 95 8 48 9 72 0 47 6 65 4  6 7 25
1 46 0 37 3 61 2 13 6 32 5 21 9 32 8 89 7 30 4 55
2 31 0 86 1 46 5 74 4 32 6 88 8 19 9 48 7 36 3 79
0 76 1 69 3 76 5 51 2 85 9 11 6 40 7 89 4 26 8 74
1 85 0 13 2 61 6  7 8 64 9 76 5 47 3 52 4 90 7 45
