# Supplementary material for: A DNA algorithm for the job shop scheduling problem based on the Adleman-Lipton model
Source: PLoS One. 2020 Dec 2;15(12):e0242083. doi: 10.1371/journal.pone.0242083 (PMC7710087; doi:10.1371/journal.pone.0242083)
Supplement: S1 File — (ZIP) [file pone.0242083.s001.zip › Python source program/instances/ft20]

#+++++++++++++++++++++++++++++
# instance ft20
#+++++++++++++++++++++++++++++
# Fisher and Thompson 20x5 instance, alternate name (mt20)
20 5
0 29 1  9 2 49 3 62 4 44
0 43 1 75 3 69 2 46 4 72
1 91 0 39 2 90 4 12 3 45
1 81 0 71 4  9 2 85 3 22
2 14 1 22 0 26 3 21 4 72
2 84 1 52 4 48 0 47 3  6
1 46 0 61 2 32 3 32 4 30
2 31 1 46 0 32 3 19 4 36
0 76 3 76 2 85 1 40 4 26
1 85 2 61 0 64 3 47 4 90
1 78 3 36 0 11 4 56 2 21
2 90 0 11 1 28 3 46 4 30
0 85 2 74 1 10 3 89 4 33
2 95 0 99 1 52 3 98 4 43
0  6 1 61 4 69 2 49 3 53
1  2 0 95 3 72 4 65 2 25
0 37 2 13 1 21 3 89 4 55
0 86 1 74 4 88 2 48 3 79
1 69 2 51 0 11 3 89 4 74
0 13 1  7 2 76 3 52 4 45
