# Supplementary material for: A DNA algorithm for the job shop scheduling problem based on the Adleman-Lipton model
Source: PLoS One. 2020 Dec 2;15(12):e0242083. doi: 10.1371/journal.pone.0242083 (PMC7710087; doi:10.1371/journal.pone.0242083)
Supplement: S1 File — (ZIP) [file pone.0242083.s001.zip › Python source program/instances/la01]

#+++++++++++++++++++++++++++++
# instance la01
#+++++++++++++++++++++++++++++
# Lawrence 10x5 instance (Table 3, instance 1); also called (setf1) or (F1)
10 5
1 21 0 53 4 95 3 55 2 34
0 21 3 52 4 16 2 26 1 71
3 39 4 98 1 42 2 31 0 12
1 77 0 55 4 79 2 66 3 77
0 83 3 34 2 64 1 19 4 37
1 54 2 43 4 79 0 92 3 62
3 69 4 77 1 87 2 87 0 93
2 38 0 60 1 41 3 24 4 83
3 17 1 49 4 25 0 44 2 98
4 77 3 79 2 43 1 75 0 96
