# Supplementary material for: A DNA algorithm for the job shop scheduling problem based on the Adleman-Lipton model
Source: PLoS One. 2020 Dec 2;15(12):e0242083. doi: 10.1371/journal.pone.0242083 (PMC7710087; doi:10.1371/journal.pone.0242083)
Supplement: S1 File — (ZIP) [file pone.0242083.s001.zip › Python source program/instances/la02]

#+++++++++++++++++++++++++++++
# instance la02
#+++++++++++++++++++++++++++++
# Lawrence 10x5 instance (Table 3, instance 2); also called (setf2) or (F2)
10 5
0 20 3 87 1 31 4 76 2 17
4 25 2 32 0 24 1 18 3 81
1 72 2 23 4 28 0 58 3 99
2 86 1 76 4 97 0 45 3 90
4 27 0 42 3 48 2 17 1 46
1 67 0 98 4 48 3 27 2 62
4 28 1 12 3 19 0 80 2 50
1 63 0 94 2 98 3 50 4 80
4 14 0 75 2 50 1 41 3 55
4 72 2 18 1 37 3 79 0 61
