# Supplementary material for: A DNA algorithm for the job shop scheduling problem based on the Adleman-Lipton model
Source: PLoS One. 2020 Dec 2;15(12):e0242083. doi: 10.1371/journal.pone.0242083 (PMC7710087; doi:10.1371/journal.pone.0242083)
Supplement: S1 File — (ZIP) [file pone.0242083.s001.zip › Python source program/instances/la03]

#+++++++++++++++++++++++++++++
# instance la03
#+++++++++++++++++++++++++++++
# Lawrence 10x5 instance (Table 3, instance 3); also called (setf3) or (F3)
10 5
1 23 2 45 0 82 4 84 3 38
2 21 1 29 0 18 4 41 3 50
2 38 3 54 4 16 0 52 1 52
4 37 0 54 2 74 1 62 3 57
4 57 0 81 1 61 3 68 2 30
4 81 0 79 1 89 2 89 3 11
3 33 2 20 0 91 4 20 1 66
4 24 1 84 0 32 2 55 3  8
4 56 0  7 3 54 2 64 1 39
4 40 1 83 0 19 2  8 3  7
