# Supplementary material for: A DNA algorithm for the job shop scheduling problem based on the Adleman-Lipton model
Source: PLoS One. 2020 Dec 2;15(12):e0242083. doi: 10.1371/journal.pone.0242083 (PMC7710087; doi:10.1371/journal.pone.0242083)
Supplement: S1 File — (ZIP) [file pone.0242083.s001.zip › Python source program/instances/la04]

#+++++++++++++++++++++++++++++
# instance la04
#+++++++++++++++++++++++++++++
# Lawrence 10x5 instance (Table 3, instance 4); also called (setf4) or (F4)
10 5
0 12 2 94 3 92 4 91 1  7
1 19 3 11 4 66 2 21 0 87
1 14 0 75 3 13 4 16 2 20
2 95 4 66 0  7 3  7 1 77
1 45 3  6 4 89 0 15 2 34
3 77 2 20 0 76 4 88 1 53
2 74 1 88 0 52 3 27 4  9
1 88 3 69 0 62 4 98 2 52
2 61 4  9 0 62 1 52 3 90
2 54 4  5 3 59 1 15 0 88
