# Supplementary material for: A DNA algorithm for the job shop scheduling problem based on the Adleman-Lipton model
Source: PLoS One. 2020 Dec 2;15(12):e0242083. doi: 10.1371/journal.pone.0242083 (PMC7710087; doi:10.1371/journal.pone.0242083)
Supplement: S1 File — (ZIP) [file pone.0242083.s001.zip › Python source program/instances/la05]

#+++++++++++++++++++++++++++++
# instance la05
#+++++++++++++++++++++++++++++
# Lawrence 10x5 instance (Table 3, instance 5); also called (setf5) or (F5)
10 5
1 72 0 87 4 95 2 66 3 60
4  5 3 35 0 48 2 39 1 54
1 46 3 20 2 21 0 97 4 55
0 59 3 19 4 46 1 34 2 37
4 23 2 73 3 25 1 24 0 28
3 28 0 45 4  5 1 78 2 83
0 53 3 71 1 37 4 29 2 12
4 12 2 87 3 33 1 55 0 38
2 49 3 83 1 40 0 48 4  7
2 65 3 17 0 90 4 27 1 23
