# Supplementary material for: A DNA algorithm for the job shop scheduling problem based on the Adleman-Lipton model
Source: PLoS One. 2020 Dec 2;15(12):e0242083. doi: 10.1371/journal.pone.0242083 (PMC7710087; doi:10.1371/journal.pone.0242083)
Supplement: S1 File — (ZIP) [file pone.0242083.s001.zip › Python source program/instances/la06]

#+++++++++++++++++++++++++++++
# instance la06
#+++++++++++++++++++++++++++++
# Lawrence 15x5 instance (Table 4, instance 1); also called (setg1) or (G1)
15 5
1 21 2 34 4 95 0 53 3 55
3 52 4 16 1 71 2 26 0 21
2 31 0 12 1 42 3 39 4 98
3 77 1 77 4 79 0 55 2 66
4 37 3 34 2 64 1 19 0 83
2 43 1 54 0 92 3 62 4 79
0 93 3 69 1 87 4 77 2 87
0 60 1 41 2 38 4 83 3 24
2 98 3 17 4 25 0 44 1 49
0 96 4 77 3 79 1 75 2 43
4 28 2 35 0 95 3 76 1  7
0 61 4 10 2 95 1  9 3 35
4 59 3 16 1 91 2 59 0 46
4 43 1 52 0 28 2 27 3 50
0 87 1 45 2 39 4  9 3 41
