# Supplementary material for: A DNA algorithm for the job shop scheduling problem based on the Adleman-Lipton model
Source: PLoS One. 2020 Dec 2;15(12):e0242083. doi: 10.1371/journal.pone.0242083 (PMC7710087; doi:10.1371/journal.pone.0242083)
Supplement: S1 File — (ZIP) [file pone.0242083.s001.zip › Python source program/instances/la07]

#+++++++++++++++++++++++++++++
# instance la07
#+++++++++++++++++++++++++++++
# Lawrence 15x5 instance (Table 4, instance 2); also called (setg2) or (G2)
15 5
0 47 4 57 1 71 3 96 2 14
0 75 1 60 4 22 3 79 2 65
3 32 0 33 2 69 1 31 4 58
0 44 1 34 4 51 3 58 2 47
3 29 1 44 0 62 2 17 4  8
1 15 2 40 0 97 4 38 3 66
2 58 1 39 0 57 4 20 3 50
2 57 3 32 4 87 0 63 1 21
4 56 0 84 2 90 1 85 3 61
4 15 0 20 1 67 3 30 2 70
4 84 0 82 1 23 2 45 3 38
3 50 2 21 0 18 4 41 1 29
4 16 1 52 0 52 2 38 3 54
4 37 0 54 3 57 2 74 1 62
4 57 1 61 0 81 2 30 3 68
