# Supplementary material for: A DNA algorithm for the job shop scheduling problem based on the Adleman-Lipton model
Source: PLoS One. 2020 Dec 2;15(12):e0242083. doi: 10.1371/journal.pone.0242083 (PMC7710087; doi:10.1371/journal.pone.0242083)
Supplement: S1 File — (ZIP) [file pone.0242083.s001.zip › Python source program/instances/la08]

#+++++++++++++++++++++++++++++
# instance la08
#+++++++++++++++++++++++++++++
# Lawrence 15x5 instance (Table 4, instance 3); also called (setg3) or (G3)
15 5
3 92 2 94 0 12 4 91 1  7
2 21 1 19 0 87 3 11 4 66
1 14 3 13 0 75 4 16 2 20
2 95 4 66 0  7 1 77 3  7
2 34 4 89 3  6 1 45 0 15
4 88 3 77 2 20 1 53 0 76
4  9 3 27 0 52 1 88 2 74
3 69 2 52 0 62 1 88 4 98
3 90 0 62 4  9 2 61 1 52
4  5 2 54 3 59 0 88 1 15
0 41 1 50 4 78 3 53 2 23
0 38 4 72 2 91 3 68 1 71
0 45 3 95 4 52 2 25 1  6
3 30 1 66 0 23 4 36 2 17
2 95 0 71 3 76 1  8 4 88
