# Supplementary material for: A DNA algorithm for the job shop scheduling problem based on the Adleman-Lipton model
Source: PLoS One. 2020 Dec 2;15(12):e0242083. doi: 10.1371/journal.pone.0242083 (PMC7710087; doi:10.1371/journal.pone.0242083)
Supplement: S1 File — (ZIP) [file pone.0242083.s001.zip › Python source program/instances/la09]

#+++++++++++++++++++++++++++++
# instance la09
#+++++++++++++++++++++++++++++
# Lawrence 15x5 instance (Table 4, instance 4); also called (setg4) or (G4)
15 5
1 66 3 85 2 84 0 62 4 19
3 59 1 64 2 46 4 13 0 25
4 88 3 80 1 73 2 53 0 41
0 14 1 67 2 57 3 74 4 47
0 84 4 64 2 41 3 84 1 78
0 63 3 28 1 46 2 26 4 52
3 10 2 17 4 73 1 11 0 64
2 67 1 97 3 95 4 38 0 85
2 95 4 46 0 59 1 65 3 93
2 43 4 85 3 32 1 85 0 60
4 49 3 41 2 61 0 66 1 90
1 17 0 23 3 70 4 99 2 49
4 40 3 73 0 73 1 98 2 68
3 57 1  9 2  7 0 13 4 98
0 37 1 85 2 17 4 79 3 41
