# Supplementary material for: A DNA algorithm for the job shop scheduling problem based on the Adleman-Lipton model
Source: PLoS One. 2020 Dec 2;15(12):e0242083. doi: 10.1371/journal.pone.0242083 (PMC7710087; doi:10.1371/journal.pone.0242083)
Supplement: S1 File — (ZIP) [file pone.0242083.s001.zip › Python source program/instances/la10]

#+++++++++++++++++++++++++++++
# instance la10
#+++++++++++++++++++++++++++++
# Lawrence 15x5 instance (Table 4, instance 5); also called (setg5) or (G5)
15 5
1 58 2 44 3  5 0  9 4 58
1 89 0 97 4 96 3 77 2 84
0 77 1 87 2 81 4 39 3 85
3 57 1 21 2 31 0 15 4 73
2 48 0 40 1 49 3 70 4 71
3 34 4 82 2 80 0 10 1 22
1 91 4 75 0 55 2 17 3  7
2 62 3 47 1 72 4 35 0 11
0 64 3 75 4 50 1 90 2 94
2 67 4 20 3 15 0 12 1 71
0 52 4 93 3 68 2 29 1 57
2 70 0 58 1 93 4  7 3 77
3 27 2 82 1 63 4  6 0 95
1 87 2 56 4 36 0 26 3 48
3 76 2 36 0 36 4 15 1  8
