# Supplementary material for: A DNA algorithm for the job shop scheduling problem based on the Adleman-Lipton model
Source: PLoS One. 2020 Dec 2;15(12):e0242083. doi: 10.1371/journal.pone.0242083 (PMC7710087; doi:10.1371/journal.pone.0242083)
Supplement: S1 File — (ZIP) [file pone.0242083.s001.zip › Python source program/instances/la11]

#+++++++++++++++++++++++++++++
# instance la11
#+++++++++++++++++++++++++++++
# Lawrence 20x5 instance (Table 5, instance 1); also called (seth1) or H1
20 5
2 34 1 21 0 53 3 55 4 95
0 21 3 52 1 71 4 16 2 26
0 12 1 42 2 31 4 98 3 39
2 66 3 77 4 79 0 55 1 77
0 83 4 37 3 34 1 19 2 64
4 79 2 43 0 92 3 62 1 54
0 93 4 77 2 87 1 87 3 69
4 83 3 24 1 41 2 38 0 60
4 25 1 49 0 44 2 98 3 17
0 96 1 75 2 43 4 77 3 79
0 95 3 76 1  7 4 28 2 35
4 10 2 95 0 61 1  9 3 35
1 91 2 59 4 59 0 46 3 16
2 27 1 52 4 43 0 28 3 50
4  9 0 87 3 41 2 39 1 45
1 54 0 20 4 43 3 14 2 71
4 33 1 28 3 26 0 78 2 37
1 89 0 33 2  8 3 66 4 42
4 84 0 69 2 94 1 74 3 27
4 81 2 45 1 78 3 69 0 96
