# Supplementary material for: A DNA algorithm for the job shop scheduling problem based on the Adleman-Lipton model
Source: PLoS One. 2020 Dec 2;15(12):e0242083. doi: 10.1371/journal.pone.0242083 (PMC7710087; doi:10.1371/journal.pone.0242083)
Supplement: S1 File — (ZIP) [file pone.0242083.s001.zip › Python source program/instances/la12]

#+++++++++++++++++++++++++++++
# instance la12
#+++++++++++++++++++++++++++++
# Lawrence 20x5 instance (Table 5, instance 2); also called (seth2) or H2
20 5
1 23 0 82 4 84 2 45 3 38
3 50 4 41 1 29 0 18 2 21
4 16 3 54 1 52 2 38 0 52
1 62 3 57 4 37 2 74 0 54
3 68 1 61 2 30 0 81 4 57
1 89 2 89 3 11 0 79 4 81
1 66 0 91 3 33 4 20 2 20
3  8 4 24 2 55 0 32 1 84
0  7 2 64 1 39 4 56 3 54
0 19 4 40 3  7 2  8 1 83
0 63 2 64 3 91 4 40 1  6
1 42 3 61 4 15 2 98 0 74
1 80 0 26 3 75 4  6 2 87
2 39 4 22 0 75 3 24 1 44
1 15 3 79 4  8 0 12 2 20
3 26 2 43 0 80 4 22 1 61
2 62 1 36 0 63 3 96 4 40
1 33 3 18 0 22 4  5 2 10
2 64 4 64 0 89 1 96 3 95
2 18 4 23 3 15 1 38 0  8
