# Supplementary material for: A DNA algorithm for the job shop scheduling problem based on the Adleman-Lipton model
Source: PLoS One. 2020 Dec 2;15(12):e0242083. doi: 10.1371/journal.pone.0242083 (PMC7710087; doi:10.1371/journal.pone.0242083)
Supplement: S1 File — (ZIP) [file pone.0242083.s001.zip › Python source program/instances/la13]

#+++++++++++++++++++++++++++++
# instance la13
#+++++++++++++++++++++++++++++
# Lawrence 20x5 instance (Table 5, instance 3); also called (seth3) or (H3)
20 5
3 60 0 87 1 72 4 95 2 66
1 54 0 48 2 39 3 35 4  5
3 20 1 46 0 97 2 21 4 55
2 37 0 59 3 19 1 34 4 46
2 73 3 25 1 24 0 28 4 23
1 78 3 28 2 83 0 45 4  5
3 71 1 37 2 12 4 29 0 53
4 12 3 33 1 55 2 87 0 38
0 48 1 40 2 49 3 83 4  7
0 90 4 27 2 65 3 17 1 23
0 62 3 85 1 66 2 84 4 19
3 59 2 46 4 13 1 64 0 25
2 53 1 73 3 80 4 88 0 41
2 57 4 47 0 14 1 67 3 74
2 41 4 64 3 84 1 78 0 84
4 52 3 28 2 26 0 63 1 46
1 11 0 64 3 10 4 73 2 17
4 38 3 95 0 85 1 97 2 67
3 93 1 65 2 95 0 59 4 46
0 60 1 85 2 43 4 85 3 32
