# Supplementary material for: A DNA algorithm for the job shop scheduling problem based on the Adleman-Lipton model
Source: PLoS One. 2020 Dec 2;15(12):e0242083. doi: 10.1371/journal.pone.0242083 (PMC7710087; doi:10.1371/journal.pone.0242083)
Supplement: S1 File — (ZIP) [file pone.0242083.s001.zip › Python source program/instances/la14]

#+++++++++++++++++++++++++++++
# instance la14
#+++++++++++++++++++++++++++++
# Lawrence 20x5 instance (Table 5, instance 4); also called (seth4) or (H4)
20 5
3  5 4 58 2 44 0  9 1 58
1 89 4 96 0 97 2 84 3 77
2 81 3 85 1 87 4 39 0 77
0 15 3 57 4 73 1 21 2 31
2 48 4 71 3 70 0 40 1 49
0 10 4 82 3 34 2 80 1 22
2 17 0 55 1 91 4 75 3  7
3 47 2 62 1 72 4 35 0 11
1 90 2 94 4 50 0 64 3 75
3 15 2 67 0 12 4 20 1 71
4 93 2 29 0 52 1 57 3 68
3 77 1 93 0 58 2 70 4  7
1 63 3 27 0 95 4  6 2 82
4 36 0 26 3 48 2 56 1 87
2 36 1  8 4 15 3 76 0 36
4 78 1 84 3 41 0 30 2 76
1 78 0 75 4 88 3 13 2 81
0 54 4 40 2 13 1 82 3 29
1 26 4 82 0 52 3  6 2  6
3 54 1 64 0 54 2 32 4 88
