# Supplementary material for: A DNA algorithm for the job shop scheduling problem based on the Adleman-Lipton model
Source: PLoS One. 2020 Dec 2;15(12):e0242083. doi: 10.1371/journal.pone.0242083 (PMC7710087; doi:10.1371/journal.pone.0242083)
Supplement: S1 File — (ZIP) [file pone.0242083.s001.zip › Python source program/instances/la15]

#+++++++++++++++++++++++++++++
# instance la15
#+++++++++++++++++++++++++++++
# Lawrence 20x5 instance (Table 5, instance 5); also called (seth5) or (H5)
20 5
0  6 2 40 1 81 3 37 4 19
2 40 3 32 0 55 4 81 1  9
1 46 4 65 2 70 3 55 0 77
2 21 4 65 0 64 3 25 1 15
2 85 0 40 1 44 3 24 4 37
0 89 4 29 1 83 3 31 2 84
4 59 3 38 1 80 2 30 0  8
0 80 2 56 1 77 4 41 3 97
4 56 0 91 3 50 2 71 1 17
1 40 0 88 4 59 2  7 3 80
0 45 1 29 2  8 4 77 3 58
2 36 0 54 3 96 1  9 4 10
0 28 2 73 1 98 3 92 4 87
0 70 3 86 2 27 1 99 4 96
1 95 0 59 4 56 3 85 2 41
1 81 2 92 4 32 0 52 3 39
1  7 4 22 2 12 0 88 3 60
3 45 0 93 2 69 4 49 1 27
0 21 1 84 2 61 3 68 4 26
1 82 2 33 4 71 0 99 3 44
