# Supplementary material for: A DNA algorithm for the job shop scheduling problem based on the Adleman-Lipton model
Source: PLoS One. 2020 Dec 2;15(12):e0242083. doi: 10.1371/journal.pone.0242083 (PMC7710087; doi:10.1371/journal.pone.0242083)
Supplement: S1 File — (ZIP) [file pone.0242083.s001.zip › Python source program/instances/la17]

#+++++++++++++++++++++++++++++
# instance la17
#+++++++++++++++++++++++++++++
# Lawrence 10x10 instance (Table 6, instance 2); also called (seta2) or (A2)
10 10
4 18 7 21 9 41 2 45 3 38 8 50 5 84 6 29 1 23 0 82
8 57 5 16 1 52 7 74 2 38 3 54 6 62 9 37 4 54 0 52
2 30 4 79 3 68 1 61 8 11 6 89 7 89 0 81 9 81 5 57
0 91 8  8 3 33 7 55 5 20 2 20 4 32 6 84 1 66 9 24
9 40 0  7 4 19 8  7 6 83 2 64 5 56 3 54 7  8 1 39
3 91 2 64 5 40 0 63 7 98 4 74 8 61 1  6 6 42 9 15
1 80 7 39 8 24 3 75 4 75 5  6 6 44 0 26 2 87 9 22
1 15 7 43 2 20 0 12 8 26 6 61 3 79 9 22 5  8 4 80
2 62 3 96 4 22 9  5 0 63 6 33 7 10 8 18 1 36 5 40
1 96 0 89 5 64 3 95 9 23 7 18 8 15 2 64 6 38 4  8
