# Supplementary material for: A DNA algorithm for the job shop scheduling problem based on the Adleman-Lipton model
Source: PLoS One. 2020 Dec 2;15(12):e0242083. doi: 10.1371/journal.pone.0242083 (PMC7710087; doi:10.1371/journal.pone.0242083)
Supplement: S1 File — (ZIP) [file pone.0242083.s001.zip › Python source program/instances/la20]

#+++++++++++++++++++++++++++++
# instance la20
#+++++++++++++++++++++++++++++
# Lawrence 10x10 instance (Table 6, instance 5); also called (seta5) or (A5)
10 10
6  9 1 81 4 55 2 40 8 32 3 37 0  6 5 19 9 81 7 40
7 21 2 70 9 65 4 64 1 46 5 65 8 25 0 77 3 55 6 15
2 85 5 37 0 40 3 24 1 44 6 83 4 89 8 31 7 84 9 29
4 80 6 77 7 56 0  8 2 30 5 59 3 38 1 80 9 41 8 97
0 91 6 40 4 88 1 17 2 71 3 50 9 59 8 80 5 56 7  7
2  8 6  9 3 58 5 77 1 29 8 96 0 45 9 10 4 54 7 36
4 70 3 92 1 98 5 87 6 99 7 27 8 86 9 96 0 28 2 73
1 95 7 92 3 85 4 52 6 81 9 32 8 39 0 59 2 41 5 56
3 60 8 45 0 88 2 12 1  7 5 22 4 93 9 49 7 69 6 27
0 21 2 61 3 68 5 26 6 82 9 71 8 44 4 99 7 33 1 84
