# Supplementary material for: A DNA algorithm for the job shop scheduling problem based on the Adleman-Lipton model
Source: PLoS One. 2020 Dec 2;15(12):e0242083. doi: 10.1371/journal.pone.0242083 (PMC7710087; doi:10.1371/journal.pone.0242083)
Supplement: S1 File — (ZIP) [file pone.0242083.s001.zip › Python source program/instances/la21]

#+++++++++++++++++++++++++++++
# instance la21
#+++++++++++++++++++++++++++++
# Lawrence 15x10 instance (Table 7, instance 1); also called (setb1) or (B1)
15 10
2 34 3 55 5 95 9 16 4 21 6 71 0 53 8 52 1 21 7 26
3 39 2 31 0 12 1 42 9 79 8 77 6 77 5 98 4 55 7 66
1 19 0 83 3 34 4 92 6 54 9 79 8 62 5 37 2 64 7 43
4 60 2 87 8 24 5 77 3 69 7 38 1 87 6 41 9 83 0 93
8 79 9 77 2 98 4 96 3 17 0 44 7 43 6 75 1 49 5 25
8 35 7 95 6  9 9 10 2 35 1  7 5 28 4 61 0 95 3 76
4 28 5 59 3 16 9 43 0 46 8 50 6 52 7 27 2 59 1 91
5  9 4 20 2 39 6 54 1 45 7 71 0 87 3 41 9 43 8 14
1 28 5 33 0 78 3 26 2 37 7  8 8 66 6 89 9 42 4 33
2 94 5 84 6 78 9 81 1 74 3 27 8 69 0 69 7 45 4 96
1 31 4 24 0 20 2 17 9 25 8 81 5 76 3 87 7 32 6 18
5 28 9 97 0 58 4 45 6 76 3 99 2 23 1 72 8 90 7 86
5 27 9 48 8 27 7 62 4 98 6 67 3 48 0 42 1 46 2 17
1 12 8 50 0 80 2 50 9 80 3 19 5 28 6 63 4 94 7 98
4 61 3 55 6 37 5 14 2 50 8 79 1 41 9 72 7 18 0 75
