# Supplementary material for: A DNA algorithm for the job shop scheduling problem based on the Adleman-Lipton model
Source: PLoS One. 2020 Dec 2;15(12):e0242083. doi: 10.1371/journal.pone.0242083 (PMC7710087; doi:10.1371/journal.pone.0242083)
Supplement: S1 File — (ZIP) [file pone.0242083.s001.zip › Python source program/instances/la22]

#+++++++++++++++++++++++++++++
# instance la22
#+++++++++++++++++++++++++++++
# Lawrence 15x10 instance (Table 7, instance 2); also called (setb2) or (B2)
15 10
9 66 5 91 4 87 2 94 7 21 3 92 1  7 0 12 8 11 6 19
3 13 2 20 4  7 1 14 9 66 0 75 6 77 5 16 7 95 8  7
8 77 7 20 2 34 0 15 9 88 5 89 6 53 3  6 1 45 4 76
3 27 2 74 6 88 4 62 7 52 8 69 5  9 9 98 0 52 1 88
4 88 6 15 1 52 2 61 7 54 0 62 8 59 5  9 3 90 9  5
6 71 0 41 4 38 3 53 7 91 8 68 1 50 5 78 2 23 9 72
3 95 9 36 6 66 5 52 0 45 8 30 4 23 2 25 7 17 1  6
4 65 1  8 8 85 0 71 7 65 6 28 5 88 3 76 9 27 2 95
9 37 1 37 4 28 3 51 8 86 2  9 6 55 0 73 7 51 5 90
3 39 2 15 6 83 9 44 7 53 0 16 4 46 5 24 1 25 8 82
1 72 4 48 0 87 2 66 9  5 6 54 7 39 8 35 5 95 3 60
1 46 3 20 0 97 2 21 9 46 7 37 8 19 4 59 6 34 5 55
5 23 3 25 6 78 1 24 0 28 7 83 8 28 9  5 2 73 4 45
1 37 0 53 7 87 4 38 3 71 5 29 9 12 8 33 6 55 2 12
4 90 8 17 2 49 3 83 1 40 6 23 7 65 9 27 5  7 0 48
