# Supplementary material for: A DNA algorithm for the job shop scheduling problem based on the Adleman-Lipton model
Source: PLoS One. 2020 Dec 2;15(12):e0242083. doi: 10.1371/journal.pone.0242083 (PMC7710087; doi:10.1371/journal.pone.0242083)
Supplement: S1 File — (ZIP) [file pone.0242083.s001.zip › Python source program/instances/la23]

#+++++++++++++++++++++++++++++
# instance la23
#+++++++++++++++++++++++++++++
# Lawrence 15x10 instance (Table 7, instance 3); also called (setb3) or (B3)
15 10
7 84 5 58 8 77 2 44 4 97 6 89 3  5 1 58 9 96 0  9
6 21 1 87 4 15 5 39 2 81 3 85 7 31 8 57 9 73 0 77
0 40 5 71 8 34 9 82 3 70 6 22 4 10 7 80 2 48 1 49
5 75 2 17 3  7 6 72 4 11 7 62 8 47 9 35 1 91 0 55
9 20 4 12 6 71 7 67 0 64 2 94 8 15 5 50 3 75 1 90
6 93 5 93 1 57 7 70 8 77 4 58 0 52 2 29 9  7 3 68
7 56 0 95 8 48 4 26 2 82 1 63 9 36 3 27 6 87 5  6
3 76 5 15 9 78 1  8 8 41 2 36 4 30 6 84 0 36 7 76
0 75 7 13 2 81 8 29 4 54 6 82 5 88 1 78 9 40 3 13
2  6 1 26 7 32 6 64 4 54 0 52 5 82 3  6 9 88 8 54
8 62 2 67 5 32 0 62 7 69 3 61 1 35 4 72 9  5 6 93
2 78 9 90 0 85 1 72 8 64 6 63 3 11 7 82 5 88 4  7
4 28 9 11 7 50 6 88 0 44 5 31 2 27 1 66 8 49 3 35
2 14 5 39 6 56 4 62 3 97 9 66 7 69 1  7 8 47 0 76
1 18 8 93 7 58 6 47 3 69 9 57 2 41 5 53 4 79 0 64
