# Supplementary material for: A DNA algorithm for the job shop scheduling problem based on the Adleman-Lipton model
Source: PLoS One. 2020 Dec 2;15(12):e0242083. doi: 10.1371/journal.pone.0242083 (PMC7710087; doi:10.1371/journal.pone.0242083)
Supplement: S1 File — (ZIP) [file pone.0242083.s001.zip › Python source program/instances/la24]

#+++++++++++++++++++++++++++++
# instance la24
#+++++++++++++++++++++++++++++
# Lawrence 15x10 instance (Table 7, instance 4); also called (setb4) or (B4)
15 10
7  8 9 75 0 72 6 74 4 30 8 43 2 38 5 98 1 26 3 19
6 19 8 73 3 43 0 23 1 85 4 39 5 13 9 26 2 67 7  9
1 50 3 93 5 80 4  7 0 55 2 61 6 57 8 72 9 42 7 46
1 68 7 43 4 99 6 60 5 68 0 91 8 11 3 96 9 11 2 72
7 84 2 34 8 40 5  7 1 70 6 74 3 12 0 43 9 69 4 30
8 60 0 49 4 59 5 72 9 63 1 69 7 99 6 45 3 27 2  9
6 71 2 91 8 65 1 90 9 98 4  8 7 50 0 75 5 37 3 17
8 62 7 90 5 98 3 31 2 91 4 38 9 72 1  9 0 72 6 49
4 35 0 39 9 74 5 25 7 47 3 52 2 63 8 21 6 35 1 80
9 58 0  5 3 50 8 52 1 88 6 20 2 68 5 24 4 53 7 57
7 99 3 91 4 33 5 19 2 18 6 38 0 24 9 35 1 49 8  9
0 68 3 60 2 77 7 10 8 60 5 15 9 72 1 18 6 90 4 18
9 79 1 60 3 56 6 91 2 40 8 86 7 72 0 80 5 89 4 51
4 10 2 92 5 23 6 46 8 40 7 72 3  6 1 23 0 95 9 34
2 24 5 29 9 49 8 55 0 47 6 77 3 77 7  8 1 28 4 48
