# Supplementary material for: A DNA algorithm for the job shop scheduling problem based on the Adleman-Lipton model
Source: PLoS One. 2020 Dec 2;15(12):e0242083. doi: 10.1371/journal.pone.0242083 (PMC7710087; doi:10.1371/journal.pone.0242083)
Supplement: S1 File — (ZIP) [file pone.0242083.s001.zip › Python source program/instances/la25]

#+++++++++++++++++++++++++++++
# instance la25
#+++++++++++++++++++++++++++++
# Lawrence 15x10 instance (Table 7, instance 5); also called (setb5) or (B5)
15 10
8 14 4 75 3 12 2 38 0 76 5 97 9 12 1 29 7 44 6 66
5 38 3 82 2 85 4 58 6 87 9 89 0 43 1 80 7 69 8 92
9  5 1 84 0 43 6 48 4  8 7  7 3 41 5 61 8 66 2 14
2 42 1  8 0 96 5 19 4 59 7 97 9 73 8 43 3 74 6 41
6 55 2 70 3 75 8 42 4 37 7 23 1 48 5  5 9 38 0  7
8  9 2 72 7 31 0 79 5 73 3 95 4 25 6 43 9 60 1 56
0 97 2 64 3 78 5 21 4 94 9 31 8 53 6 16 7 86 1  7
3 86 7 85 9 63 0 61 2 65 4 30 5 32 1 33 8 44 6 59
2 44 3 16 4 11 6 45 1 30 9 84 8 93 0 60 5 61 7 90
7 36 8 31 4 47 6 52 0 32 5 11 2 28 9 35 3 20 1 49
8 20 6 49 7 74 4 10 5 17 3 34 0 85 2 77 9 68 1 84
1 85 5  7 8 71 6 59 4 76 0 17 3 29 2 17 7 48 9 13
2 15 6 87 7 11 1 39 4 39 8 43 0 19 3 32 9 16 5 64
6 32 2 92 5 33 8 82 1 83 7 57 9 99 4 91 3 99 0  8
4 88 7  7 8 27 1 38 3 91 2 69 6 21 9 62 5 39 0 48
