# Supplementary material for: A DNA algorithm for the job shop scheduling problem based on the Adleman-Lipton model
Source: PLoS One. 2020 Dec 2;15(12):e0242083. doi: 10.1371/journal.pone.0242083 (PMC7710087; doi:10.1371/journal.pone.0242083)
Supplement: S1 File — (ZIP) [file pone.0242083.s001.zip › Python source program/instances/la26]

#+++++++++++++++++++++++++++++
# instance la26
#+++++++++++++++++++++++++++++
# Lawrence 20x10 instance (Table 8, instance 1); also called (setc1) or (C1)
20 10
8 52 7 26 6 71 9 16 2 34 1 21 5 95 4 21 0 53 3 55
4 55 5 98 3 39 9 79 0 12 8 77 6 77 7 66 2 31 1 42
5 37 4 92 2 64 6 54 1 19 7 43 0 83 3 34 9 79 8 62
1 87 5 77 0 93 3 69 2 87 7 38 8 24 6 41 9 83 4 60
2 98 5 25 6 75 9 77 1 49 3 17 8 79 0 44 7 43 4 96
1  7 4 61 0 95 2 35 9 10 8 35 5 28 3 76 7 95 6  9
5 59 9 43 0 46 4 28 6 52 3 16 2 59 1 91 8 50 7 27
5  9 9 43 8 14 7 71 4 20 6 54 3 41 0 87 1 45 2 39
1 28 8 66 0 78 2 37 9 42 3 26 5 33 6 89 4 33 7  8
4 96 3 27 6 78 5 84 2 94 8 69 1 74 9 81 7 45 0 69
4 24 7 32 9 25 2 17 3 87 8 81 5 76 6 18 1 31 0 20
8 90 5 28 1 72 7 86 2 23 3 99 6 76 9 97 4 45 0 58
2 17 4 98 3 48 1 46 8 27 6 67 7 62 0 42 9 48 5 27
0 80 8 50 3 19 7 98 5 28 2 50 4 94 6 63 1 12 9 80
9 72 0 75 4 61 8 79 6 37 2 50 5 14 3 55 7 18 1 41
3 96 2 14 5 57 0 47 7 65 4 75 8 79 1 71 6 60 9 22
1 31 7 47 8 58 3 32 4 44 5 58 6 34 0 33 2 69 9 51
1 44 7 40 2 17 0 62 8 66 6 15 3 29 9 38 5  8 4 97
2 58 3 50 4 63 9 87 0 57 6 21 7 57 8 32 1 39 5 20
1 85 0 84 5 56 3 61 9 15 7 70 8 30 2 90 6 67 4 20
