# Supplementary material for: A DNA algorithm for the job shop scheduling problem based on the Adleman-Lipton model
Source: PLoS One. 2020 Dec 2;15(12):e0242083. doi: 10.1371/journal.pone.0242083 (PMC7710087; doi:10.1371/journal.pone.0242083)
Supplement: S1 File — (ZIP) [file pone.0242083.s001.zip › Python source program/instances/la27]

#+++++++++++++++++++++++++++++
# instance la27
#+++++++++++++++++++++++++++++
# Lawrence 20x10 instance (Table 8, instance 2); also called (setc2) or (C2)
20 10
3 60 4 48 5 95 0 87 1 72 9  5 8 35 7 39 6 54 2 66
7 37 6 34 0 97 5 55 2 21 3 20 4 59 9 46 8 19 1 46
4 45 2 73 1 24 8 28 0 28 3 25 5 23 7 83 9  5 6 78
0 53 2 12 9 12 1 37 8 33 3 71 6 55 5 29 7 87 4 38
4 90 2 49 9 27 7 65 5  7 6 23 0 48 3 83 8 17 1 40
3 85 4 25 2 84 6 64 9 13 1 66 7 46 8 59 0 62 5 19
5 88 6 67 4 14 0 41 1 73 7 57 2 53 3 80 9 47 8 74
1 78 5 64 4 63 6 46 3 84 0 84 8 28 9 52 7 26 2 41
1 11 0 64 6 97 9 38 2 17 4 85 5 73 3 10 8 95 7 67
3 93 2 95 7 43 1 65 8 32 0 59 6 85 5 46 9 85 4 60
2 61 3 41 5 49 4 23 0 66 7 49 8 70 9 99 1 90 6 17
4 13 7  7 1 98 8 57 0 73 3 73 2 68 5 40 9 98 6  9
9 86 6 76 4 14 3 41 1 85 0 37 8 19 2 17 7 54 5 79
1 40 2 53 7 97 5 87 8 96 4 84 3 16 6 66 9 52 0 95
6 33 1 33 3 87 0 18 2 55 8 13 4 77 7 60 9 42 5 74
7 92 5 91 8 79 2 54 4 69 6 79 3 33 1 61 9 39 0 16
6 82 1 41 4 28 5 64 2 78 3 76 7  6 8 49 9 47 0 58
0 52 5 42 8 24 9 91 3 47 6 88 4 91 7 52 2 28 1 35
5 82 2 76 3 86 6 93 4 84 7 38 8 95 9 37 1 21 0 23
9 77 4  8 6 42 7 64 0 70 2 45 8 45 5 28 3 67 1 86
