# Supplementary material for: A DNA algorithm for the job shop scheduling problem based on the Adleman-Lipton model
Source: PLoS One. 2020 Dec 2;15(12):e0242083. doi: 10.1371/journal.pone.0242083 (PMC7710087; doi:10.1371/journal.pone.0242083)
Supplement: S1 File — (ZIP) [file pone.0242083.s001.zip › Python source program/instances/la28]

#+++++++++++++++++++++++++++++
# instance la28
#+++++++++++++++++++++++++++++
# Lawrence 20x10 instance (Table 8, instance 3); also called (setc3) or (C3)
20 10
8 32 1 81 4 55 7 40 0  6 5 19 9 81 3 37 2 40 6  9
2 70 3 55 7 21 4 64 1 46 8 25 9 65 0 77 5 65 6 15
7 84 4 89 3 24 1 44 2 85 8 31 9 29 6 83 5 37 0 40
4 80 5 59 0  8 2 30 6 77 3 38 1 80 7 56 9 41 8 97
6 40 2 71 0 91 7  7 9 59 8 80 3 50 5 56 1 17 4 88
7 36 9 10 0 45 6  9 4 54 8 96 2  8 5 77 1 29 3 58
6 99 8 86 3 92 0 28 1 98 4 70 5 87 9 96 2 73 7 27
1 95 3 85 5 56 4 52 0 59 2 41 6 81 8 39 9 32 7 92
1  7 7 69 4 93 6 27 5 22 0 88 8 45 3 60 9 49 2 12
7 33 2 61 8 44 5 26 1 84 6 82 3 68 0 21 9 71 4 99
8 43 0 72 4 30 5 98 9 75 1 26 7  8 6 74 3 19 2 38
6 19 2 67 8 73 1 85 9 26 4 39 7  9 0 23 5 13 3 43
8 72 7 46 5 80 3 93 2 61 4  7 9 42 1 50 0 55 6 57
4 99 0 91 9 11 5 68 7 43 3 96 2 72 8 11 6 60 1 68
9 69 0 43 3 12 8 40 1 70 6 74 2 34 5  7 4 30 7 84
7 99 3 27 4 59 5 72 2  9 6 45 0 49 9 63 1 69 8 60
0 75 3 17 2 91 7 50 8 65 5 37 9 98 1 90 6 71 4  8
9 72 1  9 3 31 6 49 2 91 8 62 7 90 0 72 5 98 4 38
4 35 2 63 5 25 6 35 8 21 7 47 3 52 1 80 0 39 9 74
2 68 5 24 9 58 8 52 0  5 6 20 3 50 7 57 1 88 4 53
