# Supplementary material for: A DNA algorithm for the job shop scheduling problem based on the Adleman-Lipton model
Source: PLoS One. 2020 Dec 2;15(12):e0242083. doi: 10.1371/journal.pone.0242083 (PMC7710087; doi:10.1371/journal.pone.0242083)
Supplement: S1 File — (ZIP) [file pone.0242083.s001.zip › Python source program/instances/la29]

#+++++++++++++++++++++++++++++
# instance la29
#+++++++++++++++++++++++++++++
# Lawrence 20x10 instance (Table 8, instance 4); also called (setc4) or (C4)
20 10
8 14 2 38 7 44 0 76 5 97 3 12 4 75 6 66 9 12 1 29
0 43 2 85 3 82 5 38 4 58 9 89 8 92 6 87 7 69 1 80
3 41 7  7 9  5 0 43 2 14 4  8 5 61 1 84 8 66 6 48
2 42 3 74 4 59 6 41 1  8 9 73 8 43 0 96 5 19 7 97
7 23 8 42 4 37 6 55 0  7 5  5 2 70 9 38 3 75 1 48
8  9 6 43 7 31 4 25 5 73 3 95 0 79 2 72 9 60 1 56
1  7 5 21 8 53 6 16 4 94 0 97 3 78 2 64 7 86 9 31
2 65 6 59 7 85 1 33 4 30 8 44 0 61 3 86 9 63 5 32
6 45 2 44 5 61 8 93 1 30 7 90 9 84 4 11 3 16 0 60
4 47 7 36 8 31 1 49 3 20 2 28 6 52 9 35 5 11 0 32
2 77 4 10 9 68 5 17 0 85 1 84 8 20 6 49 7 74 3 34
0 17 5  7 1 85 3 29 2 17 4 76 6 59 8 71 9 13 7 48
6 87 4 39 8 43 7 11 2 15 3 32 5 64 0 19 1 39 9 16
5 33 3 99 6 32 4 91 8 82 2 92 9 99 7 57 1 83 0  8
3 91 5 39 2 69 8 27 7  7 6 21 1 38 9 62 4 88 0 48
2 67 7 80 3 24 0 88 4 18 1 44 8 45 9 64 5 80 6 38
9 59 3 72 6 47 4 40 7 21 5 43 0 51 8 52 1 24 2 15
3 70 2 31 6 20 8 76 1 40 7 43 0 32 5 88 9  5 4 77
4 47 5 64 9 85 3 49 7 58 1 26 0 32 8 80 2 14 6 94
5 59 2 96 0  5 7 79 8 34 4 75 3 26 6  9 9 23 1 11
