# Supplementary material for: A DNA algorithm for the job shop scheduling problem based on the Adleman-Lipton model
Source: PLoS One. 2020 Dec 2;15(12):e0242083. doi: 10.1371/journal.pone.0242083 (PMC7710087; doi:10.1371/journal.pone.0242083)
Supplement: S1 File — (ZIP) [file pone.0242083.s001.zip › Python source program/instances/la30]

#+++++++++++++++++++++++++++++
# instance la30
#+++++++++++++++++++++++++++++
# Lawrence 20x10 instance (Table 8, instance 5); also called (setc5) or (C5)
20 10
6 32 3 16 1 33 8 12 7 70 4 10 9 75 0 82 5 88 2 20
8 39 4 81 3 91 5 56 9 69 1 45 6 59 0 86 2 36 7 68
3 84 2 57 7 41 5 73 4 81 0 88 8 38 9 17 6 83 1  5
4 20 5  6 2 15 8 19 1 30 0 94 6 45 7 17 3 18 9 88
9 24 6 49 5 16 4 11 3 60 7  5 8 63 1 25 2 15 0 45
1 86 8 50 2 77 6 54 9 48 0 93 3 32 7 92 5 45 4 71
5 86 6 90 3 78 9 88 2 57 0 32 7 57 8 86 4 71 1 39
2 59 3 18 9 31 4 41 7 20 5 83 8 65 0 54 6 94 1 69
3 47 4 79 6 76 0 59 1 72 2  8 9 30 5 73 7 57 8 84
0 59 2 89 4 10 7 45 3  8 5 54 6 88 8 20 9  7 1 62
5 63 6  9 4 77 3 37 2  5 8 13 9 79 1 24 7 10 0 82
0 74 1 32 2 61 7 53 4 92 9 20 8 10 3  5 6 45 5 23
2 85 9 51 0 61 5 99 4 37 6 94 1 98 8 65 3 33 7 75
0 51 3 24 5  8 6 30 7 12 8 23 2  7 4 17 9 35 1 81
1 71 5 42 8 68 2 31 6 29 3 63 4 65 9 70 7 27 0 93
1 28 5 38 4 51 7 70 2 33 8 78 9 45 3 90 6 54 0 72
0 18 2 90 4 25 6 92 8 85 5 35 7 29 1 81 9 80 3 59
5 67 2 96 1 38 4 86 0 97 3 94 7 86 6 35 9 82 8 45
2 92 8 51 4 59 6 52 5  8 9 70 1 75 3 54 7 60 0 33
3 98 7 80 5 78 0 82 2  7 9 89 1 69 4 51 8 79 6 62
