# Supplementary material for: A DNA algorithm for the job shop scheduling problem based on the Adleman-Lipton model
Source: PLoS One. 2020 Dec 2;15(12):e0242083. doi: 10.1371/journal.pone.0242083 (PMC7710087; doi:10.1371/journal.pone.0242083)
Supplement: S1 File — (ZIP) [file pone.0242083.s001.zip › Python source program/instances/la31]

#+++++++++++++++++++++++++++++
# instance la31
#+++++++++++++++++++++++++++++
# Lawrence 30x10 instance (Table 9, instance 1); also called (setd1) or (D1)
30 10
4 21 7 26 9 16 2 34 3 55 8 52 5 95 6 71 1 21 0 53
8 77 5 98 1 42 7 66 2 31 3 39 6 77 9 79 4 55 0 12
2 64 4 92 3 34 1 19 8 62 6 54 7 43 0 83 9 79 5 37
0 93 8 24 3 69 7 38 5 77 2 87 4 60 6 41 1 87 9 83
9 77 0 44 4 96 8 79 6 75 2 98 5 25 3 17 7 43 1 49
3 76 2 35 5 28 0 95 7 95 4 61 8 35 1  7 6  9 9 10
1 91 7 27 8 50 3 16 4 28 5 59 6 52 0 46 2 59 9 43
1 45 7 71 2 39 0 87 8 14 6 54 3 41 9 43 5  9 4 20
2 37 3 26 4 33 9 42 0 78 6 89 7  8 8 66 1 28 5 33
1 74 0 69 5 84 3 27 9 81 7 45 8 69 2 94 6 78 4 96
5 76 7 32 6 18 0 20 3 87 2 17 9 25 4 24 1 31 8 81
9 97 8 90 5 28 7 86 0 58 1 72 2 23 6 76 3 99 4 45
9 48 5 27 6 67 7 62 4 98 0 42 1 46 8 27 3 48 2 17
9 80 3 19 5 28 1 12 4 94 6 63 7 98 8 50 0 80 2 50
2 50 1 41 4 61 8 79 5 14 9 72 7 18 3 55 6 37 0 75
9 22 5 57 4 75 2 14 7 65 3 96 1 71 0 47 8 79 6 60
3 32 2 69 4 44 1 31 9 51 0 33 6 34 5 58 7 47 8 58
8 66 7 40 2 17 0 62 9 38 5  8 6 15 3 29 1 44 4 97
3 50 2 58 6 21 4 63 7 57 8 32 5 20 9 87 0 57 1 39
4 20 6 67 1 85 2 90 7 70 0 84 8 30 5 56 3 61 9 15
6 29 0 82 4 18 3 38 7 21 8 50 1 23 5 84 2 45 9 41
3 54 9 37 6 62 5 16 0 52 8 57 4 54 2 38 7 74 1 52
4 79 1 61 8 11 0 81 7 89 6 89 5 57 3 68 9 81 2 30
9 24 1 66 4 32 3 33 8  8 2 20 6 84 0 91 7 55 5 20
3 54 2 64 6 83 9 40 7  8 0  7 4 19 5 56 1 39 8  7
1  6 4 74 0 63 2 64 9 15 6 42 7 98 8 61 5 40 3 91
1 80 3 75 0 26 2 87 9 22 7 39 8 24 4 75 6 44 5  6
5  8 3 79 6 61 1 15 0 12 7 43 8 26 9 22 2 20 4 80
1 36 0 63 7 10 4 22 3 96 5 40 9  5 8 18 6 33 2 62
4  8 8 15 2 64 3 95 1 96 6 38 7 18 9 23 5 64 0 89
