# Supplementary material for: A DNA algorithm for the job shop scheduling problem based on the Adleman-Lipton model
Source: PLoS One. 2020 Dec 2;15(12):e0242083. doi: 10.1371/journal.pone.0242083 (PMC7710087; doi:10.1371/journal.pone.0242083)
Supplement: S1 File — (ZIP) [file pone.0242083.s001.zip › Python source program/instances/la32]

#+++++++++++++++++++++++++++++
# instance la32
#+++++++++++++++++++++++++++++
# Lawrence 30x10 instance (Table 9, instance 2); also called (setd2) or (D2)
30 10
6 89 1 58 4 97 2 44 8 77 3  5 0  9 5 58 9 96 7 84
7 31 2 81 9 73 4 15 1 87 5 39 8 57 0 77 3 85 6 21
2 48 5 71 0 40 3 70 1 49 6 22 4 10 8 34 7 80 9 82
4 11 6 72 7 62 0 55 2 17 5 75 3  7 1 91 9 35 8 47
0 64 6 71 4 12 1 90 2 94 3 75 9 20 8 15 5 50 7 67
2 29 6 93 3 68 5 93 1 57 8 77 0 52 9  7 4 58 7 70
4 26 3 27 1 63 5  6 6 87 7 56 8 48 9 36 0 95 2 82
1  8 7 76 3 76 4 30 6 84 9 78 8 41 0 36 2 36 5 15
3 13 8 29 0 75 2 81 1 78 5 88 4 54 9 40 7 13 6 82
0 52 2  6 3  6 5 82 6 64 9 88 8 54 4 54 7 32 1 26
8 62 1 35 4 72 7 69 0 62 5 32 9  5 3 61 2 67 6 93
2 78 3 11 7 82 4  7 1 72 8 64 9 90 0 85 5 88 6 63
7 50 4 28 3 35 1 66 2 27 8 49 9 11 6 88 5 31 0 44
4 62 5 39 0 76 2 14 6 56 3 97 1  7 7 69 9 66 8 47
6 47 2 41 0 64 7 58 9 57 8 93 3 69 5 53 1 18 4 79
7 76 9 81 0 76 6 61 4 77 8 26 2 74 5 22 1 58 3 78
6 30 8 72 3 43 0 65 1 16 4 92 5 95 9 29 2 99 7 64
1 35 3 74 5 16 4 85 0  7 2 81 6 86 8 61 9 35 7 34
1 97 7 43 4 72 6 88 5 17 0 43 8 94 3 64 9 22 2 42
7 99 2 84 8 99 5 98 1 20 6 31 3 74 0 92 9 23 4 89
8 32 0  6 4 55 5 19 9 81 1 81 7 40 6  9 3 37 2 40
6 15 2 70 8 25 1 46 9 65 4 64 7 21 0 77 5 65 3 55
8 31 7 84 5 37 3 24 2 85 4 89 9 29 1 44 0 40 6 83
4 80 0  8 9 41 5 59 7 56 3 38 2 30 8 97 6 77 1 80
9 59 0 91 3 50 8 80 1 17 6 40 2 71 5 56 4 88 7  7
7 36 3 58 4 54 5 77 2  8 6  9 0 45 9 10 1 29 8 96
0 28 3 92 2 73 7 27 8 86 5 87 9 96 1 98 6 99 4 70
9 32 1 95 3 85 6 81 2 41 8 39 7 92 0 59 5 56 4 52
4 93 2 12 5 22 6 27 8 45 7 69 3 60 1  7 0 88 9 49
2 61 5 26 9 71 8 44 0 21 6 82 3 68 7 33 1 84 4 99
