# Supplementary material for: A DNA algorithm for the job shop scheduling problem based on the Adleman-Lipton model
Source: PLoS One. 2020 Dec 2;15(12):e0242083. doi: 10.1371/journal.pone.0242083 (PMC7710087; doi:10.1371/journal.pone.0242083)
Supplement: S1 File — (ZIP) [file pone.0242083.s001.zip › Python source program/instances/la33]

#+++++++++++++++++++++++++++++
# instance la33
#+++++++++++++++++++++++++++++
# Lawrence 30x10 instance (Table 9, instance 3); also called (setd3) or (D3)
30 10
2 38 4 75 9 12 5 97 0 76 1 29 8 14 6 66 7 44 3 12
0 43 5 38 1 80 3 82 2 85 4 58 6 87 8 92 9 89 7 69
6 48 4  8 8 66 7  7 2 14 3 41 5 61 0 43 1 84 9  5
5 19 3 74 6 41 4 59 8 43 2 42 9 73 7 97 1  8 0 96
3 75 5  5 2 70 8 42 7 23 6 55 1 48 9 38 4 37 0  7
2 72 7 31 3 95 0 79 4 25 1 56 8  9 9 60 5 73 6 43
9 31 3 78 6 16 4 94 7 86 5 21 0 97 8 53 1  7 2 64
3 86 2 65 6 59 8 44 1 33 7 85 0 61 5 32 9 63 4 30
4 11 5 61 9 84 3 16 7 90 1 30 0 60 8 93 2 44 6 45
5 11 2 28 0 32 7 36 8 31 4 47 3 20 6 52 9 35 1 49
5 17 3 34 6 49 1 84 0 85 8 20 7 74 9 68 4 10 2 77
8 71 5  7 3 29 1 85 4 76 6 59 2 17 0 17 9 13 7 48
1 39 9 16 4 39 6 87 7 11 3 32 2 15 0 19 5 64 8 43
5 33 8 82 2 92 1 83 6 32 3 99 9 99 4 91 0  8 7 57
7  7 0 48 9 62 4 88 6 21 5 39 8 27 3 91 1 38 2 69
9 64 8 45 3 24 7 80 2 67 4 18 6 38 0 88 5 80 1 44
2 15 3 72 4 40 7 21 8 52 0 51 9 59 1 24 6 47 5 43
4 77 7 43 1 40 2 31 8 76 6 20 5 88 3 70 9  5 0 32
2 14 7 58 9 85 5 64 1 26 6 94 0 32 3 49 8 80 4 47
9 23 1 11 8 34 4 75 7 79 3 26 2 96 0  5 6  9 5 59
0 75 2 20 8 10 3 66 6 43 7 37 1  9 9 83 4 68 5 52
8 54 1 26 4 79 7 88 6 84 0  6 2 54 9 59 3 28 5 42
4 56 9 29 3 36 0 40 6 86 8 68 2 69 7 23 5 62 1 16
7 53 1  5 6 17 9 59 2 59 8 78 3 64 0 82 4 13 5 12
9  7 6 62 7 90 5 83 1 85 3 69 0 16 4 81 2 58 8 66
7 24 2 65 1 69 5 42 9 82 6 82 0 83 3 46 8 72 4 33
1 10 8 27 7 43 5 20 4 71 9 65 2 73 6 99 0 24 3 64
9 35 3 92 0 38 5 35 7 30 8 45 2  8 4 82 1 34 6 21
5 23 7 84 9  7 4 85 8 60 1 15 2 52 6 94 3 83 0  6
2 70 6 29 8 27 9 80 4  6 7 39 1 79 0 28 3 66 5 66
