# Supplementary material for: A DNA algorithm for the job shop scheduling problem based on the Adleman-Lipton model
Source: PLoS One. 2020 Dec 2;15(12):e0242083. doi: 10.1371/journal.pone.0242083 (PMC7710087; doi:10.1371/journal.pone.0242083)
Supplement: S1 File — (ZIP) [file pone.0242083.s001.zip › Python source program/instances/la34]

#+++++++++++++++++++++++++++++
# instance la34
#+++++++++++++++++++++++++++++
# Lawrence 30x10 instance (Table 9, instance 4); also called (setd4) or (D4)
30 10
2 51 7 59 1 35 5 73 9 65 0 27 6 13 3 81 8 32 4 74
4 64 7 33 5 75 2 33 8 10 0 28 3 38 6 53 9 49 1 55
6 83 1 23 2 72 3  7 9 72 0  6 4 39 5 52 8 90 7 21
3 82 1 23 2 93 4 78 6 88 7 53 9 28 8 65 5 21 0 61
4 41 6 12 9 12 3 77 1 70 7 24 0 81 5 73 2 62 8  6
4 98 3 28 6 42 9 72 0 15 8 15 5 94 2 33 1 51 7 99
0 32 8 22 9 96 4 15 6 78 3 31 5  7 1 94 2 23 7 86
7 93 2 97 3 43 5 73 0 24 8 68 9 88 1 42 4 35 6 72
2 14 0 44 8 13 5 67 1 63 3 49 7  5 4 17 6 85 9 66
7 82 9 15 3 72 4 26 0  8 1 68 6 21 8 45 2 99 5 27
4 93 6 23 0 51 8 54 3 49 1 96 2 56 9 36 5 53 7 52
8 60 0 14 4 70 9 55 1 23 5 83 3 38 2 24 7 37 6 48
0 62 7 15 8 69 9 23 1 82 6 26 4 45 5 33 3 12 2 37
6 72 1  9 7 15 5 28 8 92 9 12 0 59 3 64 4 87 2 73
0 50 1 14 7 90 5 46 3 71 4 48 2 80 9 61 8 24 6 44
0 22 9 94 5 16 3 73 2 54 8 54 4 46 1 97 6 61 7 75
9 55 3 67 6 77 4 30 7  6 1 32 8 47 5 93 2  6 0 40
1 30 3 98 7 79 0 22 6 79 2  7 8 36 9 36 5  9 4 92
8 37 7 72 2 52 4 31 1 82 9 54 5  7 6 82 3 73 0 49
1 73 3 83 7 45 2 76 4 43 9 29 0 35 5 92 8 39 6 28
2 58 0 26 1 48 8 52 7 34 6 96 5 70 4 98 3 80 9 94
1 70 8 23 5 26 4 14 6 90 2 93 3 21 0 42 7 18 9 36
4 28 6 76 7 25 0 17 1 84 2 67 8 87 3 43 9 88 5 84
7 30 3 91 8 52 4 80 0 21 5  8 9 37 2 15 6 12 1 92
1 28 4  7 7 46 6 92 2 77 3 15 9 69 8 54 0 47 5 39
9 50 5 44 2 64 8 38 4 93 6 33 7 75 0 41 1 24 3  5
7 94 0 17 6 87 2 21 8 92 9 28 1 61 4 63 3 34 5 77
3 72 8 98 9  5 4 28 2  9 5 95 6 64 1 43 0 50 7 96
0 85 2 85 8 39 1 98 7 24 3 71 5 60 4 55 9 22 6 35
3 78 6 49 2 46 1 11 0 90 5 20 9 34 7  6 4 70 8 74
