# Supplementary material for: A DNA algorithm for the job shop scheduling problem based on the Adleman-Lipton model
Source: PLoS One. 2020 Dec 2;15(12):e0242083. doi: 10.1371/journal.pone.0242083 (PMC7710087; doi:10.1371/journal.pone.0242083)
Supplement: S1 File — (ZIP) [file pone.0242083.s001.zip › Python source program/instances/la35]

#+++++++++++++++++++++++++++++
# instance la35
#+++++++++++++++++++++++++++++
# Lawrence 30x10 instance (Table 9, instance 5); also called (setd5) or (D5)
30 10
0 66 2 84 3 26 7 29 9 94 6 98 8  7 5 98 1 45 4 43
3 32 0 97 6 55 2 88 8 93 9 88 1 20 4 50 7 17 5  5
4 43 3 68 8 47 9 68 1 57 6 20 5 81 2 60 7 94 0 62
1 57 5 40 0 78 6  9 2 49 9 17 3 32 4 30 8 87 7 77
0 52 4 30 3 48 5 48 1 26 9 17 6 93 8 97 7 49 2 89
7 95 0 33 1  5 6 17 5 70 3 57 4 34 2 61 8 62 9 39
7 97 5 92 1 31 8  5 2 79 4  5 3 67 0  5 9 78 6 60
2 79 4  6 7 20 8 45 6 34 3 24 9 26 5 68 1 16 0 46
7 58 9 50 2 19 8 93 6 49 3 25 5 85 4 50 0 93 1 26
9 81 6 71 5  7 1 39 2 16 8 42 0 71 4 84 3 56 7 99
8  9 0 86 9  6 3 71 6 97 5 85 4 16 2 42 7 81 1 81
4 72 3 24 0 30 8 56 2 43 1 61 7 82 6 40 5 59 9 43
9 43 1 13 6 70 7 93 0 95 8 12 4 15 2 78 5 97 3 14
0 14 6 26 1 71 3 46 8 80 5 31 4 37 9 27 7 92 2 67
2 12 0 43 5 96 6  7 3 45 7 20 1 13 9 29 4 60 8 33
1 78 5 50 6 84 0 42 8 84 4 30 9 76 2 57 7 87 3 59
4 49 7 50 1 15 8 13 0 93 6 50 9 32 5 59 3 10 2 35
1 25 0 47 7 60 8 33 4 53 5 37 9 73 2 22 3 87 6 79
0 84 6 83 1 71 5 68 9 89 8 11 3 60 4 50 2 33 7 97
1 14 0 38 6 88 5  5 4 77 7 92 8 24 2 73 9 52 3 71
7 62 9 19 6 38 3 15 8 64 2 64 4  8 1 61 0 19 5 33
2 33 5 46 4 74 0 56 6 84 9 83 8 19 7  8 3 32 1 97
4 50 3 71 6 50 2 97 9  8 0 17 7 19 8 92 5 54 1 52
8 32 1 79 3 97 5 38 9 49 4 76 6 76 0 56 2 78 7 54
5 13 3  5 2 25 0 86 1 95 9 28 6 78 8 24 7 10 4 39
7 48 2 59 0 20 9  7 5 31 6 97 1 89 4 32 3 25 8 41
5 87 0 18 9 48 2 43 1 30 6 97 7 47 8 65 3 69 4 27
6 71 5 20 8 20 1 78 3 39 0 17 7 50 2 44 9 42 4 38
0 50 9 42 3 72 5  7 1 77 7 58 4 78 2 89 6 70 8 36
3 32 9 95 2 13 0 73 6 97 8 24 4 49 5 57 1 68 7 94
