# Supplementary material for: A DNA algorithm for the job shop scheduling problem based on the Adleman-Lipton model
Source: PLoS One. 2020 Dec 2;15(12):e0242083. doi: 10.1371/journal.pone.0242083 (PMC7710087; doi:10.1371/journal.pone.0242083)
Supplement: S1 File — (ZIP) [file pone.0242083.s001.zip › Python source program/instances/la36]

#+++++++++++++++++++++++++++++
# instance la36
#+++++++++++++++++++++++++++++
# Lawrence 15x15 instance (Table 10, instance 1); also called (seti1) or (I1)
15 15
 4 21  3 55  6 71 14 98 10 12  2 34  9 16  1 21  0 53  7 26  8 52  5 95 12 31 11 42 13 39
11 54  4 83  1 77  7 64  8 34 14 79 12 43  0 55  3 77  6 19  9 37  5 79 10 92 13 62  2 66
 9 83  5 77  2 87  7 38  4 60 12 98  0 93 13 17  6 41 10 44  3 69 11 49  8 24  1 87 14 25
 5 77  0 96  9 28  6  7  4 95 13 35  7 35  8 76 11  9 12 95  2 43  1 75 10 61 14 10  3 79
10 87  4 28  8 50  2 59  0 46 11 45 14  9  9 43  6 52  7 27  1 91 13 41  3 16  5 59 12 39
 0 20  2 71  4 78 13 66  3 14 12  8 14 42  6 28  1 54  9 33 11 89  8 26  7 37 10 33  5 43
 8 69  4 96 12 17  0 69  7 45 11 31  6 78 10 20  3 27 13 87  1 74  5 84 14 76  2 94  9 81
 4 58 13 90 11 76  3 81  7 23  9 28  1 18  2 32 12 86  8 99 14 97  0 24 10 45  6 72  5 25
 5 27  1 46  6 67  8 27 13 19 10 80  2 17  3 48  7 62 11 12 14 28  4 98  0 42  9 48 12 50
11 37  5 80  4 75  8 55  7 50  0 94  9 14  6 41 14 72  3 50 10 61 13 79  2 98 12 18  1 63
 7 65  3 96  0 47  4 75 12 69 14 58 10 33  1 71  9 22 13 32  5 57  8 79  2 14 11 31  6 60
 1 34  2 47  3 58  5 51  4 62  6 44  9  8  7 17 10 97  8 29 11 15 13 66 12 40  0 44 14 38
 3 50  7 57 13 61  5 20 11 85 12 90  2 58  4 63 10 84  1 39  9 87  6 21 14 56  8 32  0 57
 9 84  7 45  5 15 14 41 10 18  4 82 11 29  2 70  1 67  3 30 13 50  6 23  0 20 12 21  8 38
 9 37 10 81 11 61 14 57  8 57  0 52  7 74  6 62 12 30  1 52  2 38 13 68  4 54  3 54  5 16
