# Supplementary material for: A DNA algorithm for the job shop scheduling problem based on the Adleman-Lipton model
Source: PLoS One. 2020 Dec 2;15(12):e0242083. doi: 10.1371/journal.pone.0242083 (PMC7710087; doi:10.1371/journal.pone.0242083)
Supplement: S1 File — (ZIP) [file pone.0242083.s001.zip › Python source program/instances/la37]

#+++++++++++++++++++++++++++++
# instance la37
#+++++++++++++++++++++++++++++
# Lawrence 15x15 instance (Table 10, instance 2); also called (seti2) or (I2)
15 15
 5 19  6 64 11 73  9 13  2 84 14 88  3 85 10 41 12 53 13 80  1 66  7 46  8 59  4 25  0 62
 1 67  3 74  7 41  2 57 14 52  0 14  9 64  8 84  6 78  5 47 13 28  4 84 10 63 12 26 11 46
 6 97  8 95  0 64  9 38 10 59 12 95  2 17 11 65 13 93  3 10  5 73  1 11  4 85 14 46  7 67
10 23 12 49  3 32  4 66  2 43  0 60  8 41  7 61 13 70  9 49 11 17  6 90  1 85 14 99  5 85
 9 98  8 57  3 73  6  9  0 73  7  7  1 98  4 13 13 41  5 40 11 85 10 37  2 68 14 79 12 17
11 66  7 53  5 86  6 40  0 14  3 19 13 96  4 95  2 54 10 84 12 97  8 16 14 52  1 76  9 87
 4 77  2 55  9 42  5 74 14 91 13 33 10 16 12 54  0 18  3 87  7 60  8 13  6 33  1 33 11 61
 6 41  5 39 11 82  9 64 14 47 10 28  7 78 13 49  1 79  4 58  2 92  3 79 12  6  0 69  8 76
11 21  5 42  9 91  2 28  0 52  6 88 12 76 13 86 10 23  1 35  7 52  4 91  3 47 14 82  8 24
11 42  1 93  3 95 13 45  9 28 14 77  0 84 10  8  7 45  4 70  5 37  6 86 12 64  8 67  2 38
 4 97 12 81  1 58  7 84  5 58  0  9 11 87  3  5  2 44 13 85  6 89 10 77  9 96 14 39  8 77
12 80  1 21 10 10  5 73  8 70  6 49  2 31 13 34  4 40 11 22  0 15 14 82  3 57  9 71  7 48
 2 17  7 62  5 75  9 35  1 91 14 50  3  7 10 64 13 75 12 94  0 55  6 72  8 47  4 11 11 90
11 93  6 57  1 71 12 70  9 93  5 20  3 15 13 77 10 58  0 12  2 67  8 68 14  7  7 29  4 52
13 76  3 27  4 26  9 36 11  8 10 36  0 95  8 48  2 82  6 87  5  6  1 63  7 56 12 36 14 15
