# Supplementary material for: A DNA algorithm for the job shop scheduling problem based on the Adleman-Lipton model
Source: PLoS One. 2020 Dec 2;15(12):e0242083. doi: 10.1371/journal.pone.0242083 (PMC7710087; doi:10.1371/journal.pone.0242083)
Supplement: S1 File — (ZIP) [file pone.0242083.s001.zip › Python source program/instances/la38]

#+++++++++++++++++++++++++++++
# instance la38
#+++++++++++++++++++++++++++++
# Lawrence 15x15 instance (Table 10, instance 3); also called (seti3) or (I3)
15 15
 1 26 12 67  0 72  6 74 14 13  8 43  4 30  3 19 10 23 11 85  5 98 13 43  2 38  7  8  9 75
14 42  0 39  4 55 12 46  1 19  8 93  9 80  5 26 10  7  6 50 11 57  3 73  2  9  7 61 13 72
 3 96  4 99 12 34  6 60  7 43 14  7 13 12  8 11 11 70 10 43  0 91  1 68  9 11  5 68  2 72
14 63 11 45  4 49  1 74  8 27  0 30  9 72  7  9 12 99 13 60  5 69  6 69  2 84  3 40 10 59
 2 91  0 75  9 98  3 17 10 72 13 31 11  9 14 98  7 50  5 37  4  8  8 65  1 90 12 91  6 71
11 35  6 80  4 39  3 62 14 74  5 72 10 35  9 25  1 49  8 52  7 63  2 90 13 21 12 47  0 38
14 19  7 57 10 24 13 91  3 50  0  5 11 49 12 18  9 58  5 24  8 52  1 88  2 68  6 20  4 53
 7 77 14 72  5 35 11 90  4 68  6 18  3  9  0 33  8 60 10 18 12 10 13 60  1 38  2 99  9 15
13  6  8 86  2 40  9 79 12 92 11 23  5 89 10 95  6 91  7 72  0 80  1 60  3 56  4 51 14 23
 1 46  6 28  5 34 11 77  4 47  0 10 14 49  8 77 10 48  7 24 12  8  2 72 13 55  9 29  3 40
10 22  4 89 12 79  0  7  9 15  1  6 11 30  6 38  5 11  8 52  3 20  7  5 14  9  2 20 13 28
 5 73 14 56  2 37  3 22 13 25  6 58  1  8  7 93  4 88  8 17 12  9 11 69 10 71  9 85  0 55
 9 85 14 58  3 46  8 64  2 49  6 37  1 33  4 30  5 26  0 20 13 74 10 77 12 99 11 56  7 21
10 17  3 24  4 89  5 15 11 60  1 42  8 98  2 64 13 92  0 63  7 52 12 54  6 75 14 23  9 38
 3  8  5 17 11 56  7 93 14 26  9 62  6  7 10 88  0 97  1  7  2 43  8 29 13 35 12 87  4 57
