# Supplementary material for: A DNA algorithm for the job shop scheduling problem based on the Adleman-Lipton model
Source: PLoS One. 2020 Dec 2;15(12):e0242083. doi: 10.1371/journal.pone.0242083 (PMC7710087; doi:10.1371/journal.pone.0242083)
Supplement: S1 File — (ZIP) [file pone.0242083.s001.zip › Python source program/instances/la39]

#+++++++++++++++++++++++++++++
# instance la39
#+++++++++++++++++++++++++++++
# Lawrence 15x15 instance (Table 10, instance 4); also called (seti4) or (I4)
15 15
10 51 14 43  7 80  4 18  6 38  3 24  2 67 12 15 11 24 13 72  8 45  5 80  9 64  1 44  0 88
 6 40  9 88 10 77  5 59 11 20  3 52  8 70  0 40  4 32 13 76 12 43  7 31  2 21 14  5  1 47
 0 32  3 49 10  5  5 64  7 58  8 80  6 94 11 11  1 26 13 26 14 59  9 85  4 47 12 96  2 14
 5 23  6  9  0 75 12 37 11 43  2 79  4 75  3 34  7 20 13 10 14 83 10 68  9 52  8 66  1  9
12 69  9 59  3 28 14 62 13 36  1 26  6 84 11 16  8 54  5 42  2 54  0  6 10 40  7 88  4 79
13 78 12 53 11 17  5 29  4 82  2 23  9 12  8 64  1 86  7 59  6  5  3 68 14 59 10 13  0 56
10 83 13 46  9  7 12 65 11 69  6 62  0 16  2 58  8 66  5 83  7 90 14 42  4 81  3 69  1 85
 7 73 10 71  8 64  6 10  9 20 11 99  4 24 14 65  5 82  3 72 12 43  1 82 13 27  2 24  0 33
 4 82  1 34  3 92  2  8  0 38  8 45  6 21  5 35 12 52  9 35 11 15 14 23 10  6 13 83  7 30
 2 84  5  7  9 66 10  6  4 28 13 27  6 79  7 70  0 85  1 94  3 60 14 80 12 39  8 66 11 29
 3 44  6 58 13 14  8 65  1 72  5 14 12 52  4 21  9 25  0  5 11 51  7 61 14 55 10 42  2 36
14 43 10 72  5 78 11 12 12 17  0 46  9 27  6 51  2 63  1 79  8 79  7 91  4 49 13 26  3 93
 7 49  0 49  4 71  5 78  9 44 10 41 12 91 13 84  8 91  6 21 11 47 14 28  3 61  2 70  1 93
 3 25  4 85  0 66  2 45 10 95 12 21  8 84  5 24  9 53  7 67  6 91 11 11 13 32  1 30 14 89
 3 92  7 93  0 99  1 40 10 37 12 69  5 66  6 57 14 22  9 44  8 73 13 97 11 18  2 69  4 41
