# Supplementary material for: A DNA algorithm for the job shop scheduling problem based on the Adleman-Lipton model
Source: PLoS One. 2020 Dec 2;15(12):e0242083. doi: 10.1371/journal.pone.0242083 (PMC7710087; doi:10.1371/journal.pone.0242083)
Supplement: S1 File — (ZIP) [file pone.0242083.s001.zip › Python source program/instances/la40]

#+++++++++++++++++++++++++++++
# instance la40
#+++++++++++++++++++++++++++++
# Lawrence 15x15 instance (Table 10, instance 5); also called (seti5) or (I5)
15 15
 9 65 10 28  4 74 12 33  2 51 14 75  5 73  8 32  6 13  3 81  1 35  7 59 13 38 11 55  0 27
 0 64  1 53 11 83  2 33  4  6  9 52 14 72  8  7 13 90 12 21  6 23  3 10 10 39  5 49  7 72
14 73  3 82  1 23 12 62  6 88  5 21  8 65 11 70  7 53 10 81  2 93 13 77  0 61  9 28  4 78
 1 12  6 51  7 33  4 15 14 72 10 98  9 94  5 12 11 42  2 24 13 15  8 28  3  6 12 99  0 41
12 97  5  7  9 96  4 15 14 73 13 43  0 32  8 22 11 42  1 94  2 23  7 86  6 78 10 24  3 31
 1 72  5 88  2 93 13 13  4 44 14 66  6 63  7 14  9 67 10 17 11 85  0 35  3 68 12  5  8 49
 9 15  7 82  6 21 14 53  3 72 13 49  2 99  4 26 12 56  8 45  1 68 10 51  0  8  5 27 11 96
 3 54  7 24  4 14  8 38  5 36  2 52 14 55 12 37 11 48  0 93 13 60 10 70  1 23  6 23  9 83
 3 12  8 69  6 26  9 23 14 28  1 82  5 33  4 45 13 64  7 15 11  9 12 73 10 59  2 37  0 62
 0 87  5 12  7 80  4 50 10 48 12 90  1 72 13 24  6 14  8 71 11 44  9 46  2 15 14 61  3 92
 2 54  0 22  6 61  4 46  3 73  5 16 12  6  9 94 14 93 13 67  8 54  7 75 11 32 10 40  1 97
10 92 14 36  4 22  9  9  3 47  1 77 12 79 13 36  6 30  8 98 11 79  7  7  5 55  2  6  0 30
 0 49 13 83  3 73  6 82  1 82 14 92 11 73  4 31 10 35  9 54  5  7  8 37  7 72  2 52 12 76
10 98 12 34 13 52  4 26  1 28  3 39  8 80  5 29  9 70  0 43  6 48  7 58  2 45 14 94 11 96
 1 70 10 17  6 90 12 67  4 14  8 23  3 21  7 18 13 43 11 84  5 26  9 36  2 93 14 84  0 42
