# Supplementary material for: A DNA algorithm for the job shop scheduling problem based on the Adleman-Lipton model
Source: PLoS One. 2020 Dec 2;15(12):e0242083. doi: 10.1371/journal.pone.0242083 (PMC7710087; doi:10.1371/journal.pone.0242083)
Supplement: S1 File — (ZIP) [file pone.0242083.s001.zip › Python source program/instances/orb10]

#+++++++++++++++++++++++++++++
# instance orb10
#+++++++++++++++++++++++++++++
# 10x10 instance from George Steiner (GES2)
10 10
9 66 8 13 0 93 7 91 6 14 5 70 3 99 2 53 4 86 1 16
8 34 9 99 0 62 7 65 5 62 4 64 6 21 2 12 3  9 1 75
9 12 8 26 7 64 6 92 4 67 5 28 3 66 2 83 1 38 0 58
0 77 1 73 3 82 2 75 6 84 4 19 5 18 7 89 8  8 9 73
0 34 1 74 7 48 5 44 4 92 6 40 3 60 2 62 8 22 9 67
9  8 8 85 3 58 7 97 5 92 4 89 6 75 2 77 1 95 0  5
8 52 9 43 6  5 7 78 5 12 3 62 4 21 2 80 1 60 0 31
9 81 8 23 7 23 6 75 4 78 5 56 3 51 2 39 1 53 0 96
9 79 8 55 2 88 4 21 5 83 3 93 6 47 7 10 0 63 1 14
0 43 1 63 2 83 3 29 4 52 5 98 6 54 7 39 8 33 9 23
