# Supplementary material for: A DNA algorithm for the job shop scheduling problem based on the Adleman-Lipton model
Source: PLoS One. 2020 Dec 2;15(12):e0242083. doi: 10.1371/journal.pone.0242083 (PMC7710087; doi:10.1371/journal.pone.0242083)
Supplement: S1 File — (ZIP) [file pone.0242083.s001.zip › Python source program/instances/swv02]

#+++++++++++++++++++++++++++++
# instance swv02
#+++++++++++++++++++++++++++++
# Storer, Wu, and Vaccari hard 20x10 instance (Table 2, instance 2)
20 10
 2  16  1  58  0  22  4  24  3  53  8   9  9  57  7  63  5  92  6  43
 3   6  1  48  4  14  0  66  2  24  7   2  9  85  6  73  8  19  5  99
 4 100  2  90  0  63  1  14  3  31  5  27  9  15  8   1  6  51  7  33
 2  98  3  84  4  52  0  12  1  96  9  60  6  74  8  93  5  45  7  49
 4  39  0  54  2  28  3   8  1  30  8  57  6  75  5   9  7  41  9  19
 3  94  0   8  2  89  1  13  4  37  8  36  6  63  9  24  5  71  7  97
 3  90  2  69  1  25  4  15  0  65  7  52  6  56  9  91  8  83  5  86
 3  59  1  99  4  41  0  68  2  14  7   4  9  55  6  48  8  13  5  15
 4  36  2  17  1  51  0  16  3  54  8  45  5  50  7  98  6  68  9  82
 1  75  0  11  4  55  2  93  3  51  6  61  9  40  7  19  8  24  5  55
 4  56  0  73  3  59  2  38  1  51  6  99  8  29  9  53  5   7  7  72
 3  68  4  50  1  88  2  88  0  33  5  47  8  52  6  26  9  74  7  68
 2   3  3  42  0  45  1  57  4  28  5  14  8  22  9  31  6  44  7  38
 3  89  0  73  4  12  1   9  2  49  5  11  8  15  7  41  9  37  6  10
 3  76  2  97  4 100  1  92  0  25  5   8  9  92  7  51  6  58  8  65
 4  50  0  54  3  85  1  47  2  45  6  99  9  39  5  32  8  87  7  56
 0  70  2  58  3  33  1  85  4  25  8   5  7  65  9  20  6  52  5  44
 1  22  3  45  4  60  0  66  2   5  7  61  6  73  9  60  5  14  8  44
 4  64  0  97  2  31  1   4  3  43  9  47  7  93  6 100  5  10  8  51
 3   9  4  87  2  34  0  62  1  56  5  66  8  95  7  56  9  42  6  86
