# Supplementary material for: A DNA algorithm for the job shop scheduling problem based on the Adleman-Lipton model
Source: PLoS One. 2020 Dec 2;15(12):e0242083. doi: 10.1371/journal.pone.0242083 (PMC7710087; doi:10.1371/journal.pone.0242083)
Supplement: S1 File — (ZIP) [file pone.0242083.s001.zip › Python source program/instances/swv03]

#+++++++++++++++++++++++++++++
# instance swv03
#+++++++++++++++++++++++++++++
# Storer, Wu, and Vaccari hard 20x10 instance (Table 2, instance 3)
20 10
 2  19  0  30  1  68  4  55  3  24  8  34  7  72  5  32  9  62  6  45
 2  63  1  11  4  65  3  16  0  67  9  95  8  23  7  82  6  52  5  53
 2  19  4  17  1  79  3  49  0  12  7  41  9  67  8  40  6  25  5  42
 0  42  2  71  3  27  4  95  1  19  5  48  8 100  6  31  7  25  9  38
 3   1  1 100  4  68  0  94  2  89  5  86  7  35  9  29  8  56  6  55
 4  93  1  53  2   4  3  48  0  57  8  99  7  67  5  86  6  80  9  60
 4  82  1  95  2  12  0  60  3  80  8  88  7   5  6  81  9  52  5  69
 3  79  1  31  4  63  0  28  2  64  8  63  5  29  7  75  9  18  6  33
 4   9  1  64  2  31  0  13  3  33  9  82  6  79  5  30  7  84  8  20
 2  14  0  56  1  95  4  34  3  13  6  16  5  44  7  45  8  62  9  86
 4  66  3   9  2  66  1  46  0  12  5  10  7  58  6   6  8  62  9  17
 4  89  1  52  2  37  3  74  0   7  8  43  5  96  7  89  6  21  9  66
 1  73  3  68  2   5  4  49  0  67  9  23  7   7  5  44  8  30  6  29
 2  21  0  68  1  88  4  75  3  64  6   6  8  72  7  66  9  66  5  56
 1  24  4  25  2  69  0  27  3  51  9  60  8  26  6  45  5  77  7  93
 2  19  3  17  1  82  4  75  0  34  5  67  9  89  6  91  7  13  8  35
 4   2  0  21  3  83  1  19  2  65  6  65  8   8  9  68  7  60  5   7
 1  63  3  49  2   4  4   2  0  50  9  99  5  27  6  68  8  46  7  89
 0  48  4  45  3 100  2  66  1  30  6  58  7  73  9  94  5  36  8   5
 2  36  0  53  4  56  3  57  1  77  9   7  6  59  8   8  5  15  7  23
