# Supplementary material for: A DNA algorithm for the job shop scheduling problem based on the Adleman-Lipton model
Source: PLoS One. 2020 Dec 2;15(12):e0242083. doi: 10.1371/journal.pone.0242083 (PMC7710087; doi:10.1371/journal.pone.0242083)
Supplement: S1 File — (ZIP) [file pone.0242083.s001.zip › Python source program/instances/swv04]

#+++++++++++++++++++++++++++++
# instance swv04
#+++++++++++++++++++++++++++++
# Storer, Wu, and Vaccari hard 20x10 instance (Table 2, instance 4)
20 10
 2  16  0  59  4  10  3  95  1  64  8  92  9  56  7   3  5  73  6  17
 1   5  4  64  3  30  2  14  0  96  9  11  8  73  7  35  6  93  5  12
 3  35  4  75  0  54  1  30  2  83  9  20  8  29  7  38  6  90  5  39
 4  29  3  21  0  52  2  93  1  20  5   5  7  11  8  53  9  56  6  98
 0  17  3  16  4  41  1  78  2 100  5  55  8  27  6   2  7  87  9  55
 3  97  1  32  4  84  2  71  0  38  9  64  7  16  5   5  6  41  8  41
 3  41  1  57  4  37  0  64  2  92  6  19  9  47  7  94  8  79  5  21
 0  23  3  67  1  39  4  98  2  63  8  83  5  45  6  89  9  81  7  44
 1  88  0  59  3  39  2  63  4  91  8  36  5  44  6  45  9  43  7  12
 2  29  1  17  0   6  3  74  4  51  9  14  6   2  5  56  7  49  8  14
 3  75  2  10  4   1  0  35  1  99  7  56  5  95  9  78  6  53  8  82
 0  75  2  96  1  21  3  90  4  55  6  23  7  40  9  76  8  55  5  45
 3  90  4  64  0  72  2  33  1  59  7  51  6  74  5  85  9  76  8  38
 3  57  1  84  2  87  4   2  0  68  8   4  5  77  6  37  7  37  9  94
 1  16  3  46  4  34  2  23  0  77  7  68  8  14  9  54  5  37  6  99
 4  24  1  73  2  92  0  43  3  42  5  81  7  99  8  88  9  80  6   5
 1  56  2  51  0   3  4  87  3  25  5  62  7  11  8  88  6  68  9  29
 2  85  3   3  4  21  0  49  1  79  8  38  5  37  9  72  7  18  6  18
 0   2  3  55  1  31  2  29  4  98  5  92  6  43  8  99  7  67  9  41
 4  69  3  64  0  61  1  13  2  31  5   6  8  84  9  94  7  32  6  54
