# Supplementary material for: A DNA algorithm for the job shop scheduling problem based on the Adleman-Lipton model
Source: PLoS One. 2020 Dec 2;15(12):e0242083. doi: 10.1371/journal.pone.0242083 (PMC7710087; doi:10.1371/journal.pone.0242083)
Supplement: S1 File — (ZIP) [file pone.0242083.s001.zip › Python source program/instances/swv05]

#+++++++++++++++++++++++++++++
# instance swv05
#+++++++++++++++++++++++++++++
# Storer, Wu, and Vaccari hard 20x10 instance (Table 2, instance 5)
20 10
 2  19  1  30  3  80  0  84  4  14  8  51  5  73  6  91  7  81  9  71
 2  74  4  79  1  39  0   7  3  66  9   6  5  93  8  76  6  21  7  76
 4  90  3  33  1  38  2  73  0  61  8  61  7  76  5  86  9  28  6  35
 4   1  3  22  2   1  0  77  1  33  6  98  5   4  9  27  8   8  7  68
 2  63  4   5  1  95  0   7  3  50  8  46  9  28  6  70  5  60  7  34
 0  98  1  73  4  15  3  21  2  32  7  24  9   9  8  24  5   7  6  34
 3  51  4  47  2  30  1  16  0  51  5  41  6  79  7  79  9   3  8  72
 4   3  1  59  0  53  3  20  2  19  6  20  9  16  7  90  5  96  8  18
 1  34  2  55  3  97  0  93  4  90  7  81  5  63  8  41  6   1  9  51
 4  77  3  87  1  92  2  83  0  45  7  75  9  60  6  75  5  93  8  33
 0  31  2  66  1  58  4  17  3  94  5  63  7  80  9  61  6  78  8  52
 4  70  1  25  2  75  0  89  3  41  7 100  5  73  6  28  8  94  9  88
 1  67  4  62  3  12  2  55  0  62  5  58  8  66  7  73  6  55  9   1
 4  81  0  37  1   2  3  39  2  17  7  74  6  71  8  61  5  42  9   5
 3  62  0  31  4  63  2  31  1   5  9   7  7  77  8  34  6  34  5   3
 0   5  2  55  3  62  1  82  4  80  6   6  8   7  7  29  5  80  9  89
 3  26  1  50  2  58  0  22  4  68  7  12  6   9  9  34  5  90  8  87
 0  50  2  28  1  64  4  34  3  63  7   9  9  48  6  63  8  61  5   2
 0  47  2  23  1  23  4  82  3  98  7  66  6  78  8 100  9  79  5  32
 1  13  4  14  0  90  2  77  3  80  9  30  7  31  5  36  6  51  8  69
