# Supplementary material for: A DNA algorithm for the job shop scheduling problem based on the Adleman-Lipton model
Source: PLoS One. 2020 Dec 2;15(12):e0242083. doi: 10.1371/journal.pone.0242083 (PMC7710087; doi:10.1371/journal.pone.0242083)
Supplement: S1 File — (ZIP) [file pone.0242083.s001.zip › Python source program/instances/swv06]

#+++++++++++++++++++++++++++++
# instance swv06
#+++++++++++++++++++++++++++++
# Storer, Wu, and Vaccari hard 20x15 instance (Table 2, instance 6)
20 15
 1  16  6  58  2  22  4  24  5  53  3   9  0  57 10  63  8  92 12  43  7  41 13  26 14  20  9  44 11  93
 2  89  1  94  0  86  3  13  6  54  4  41  5  55  7  98 13  38 14  80  9   1 11 100 12  90 10  63  8  14
 1  26  6  96  3  32  4  75  5   9  0  57  2  39 12  54 14  28 10   8 11  30 13  57  9  75  7   9  8  41
 3  37  2  36  5  63  0  24  6  71  1  97  4  74 14  19 12  45  8  24 11  71 13  53 10  61  9   6  7  32
 3  57  0  55  1  21  5  84  2  23  6  79  4  90 11   8 14  59 10  99  9  41 12  68  8  14 13   4  7  55
 4  10  2  81  1  13  3  78  0  78  5  10  6  48  9  37 11  21  7  88 12  75 14  11 13  55 10  93  8  51
 6 100  2  52  3  54  1  37  5  26  4  74  0  87  8  13 12  88 10  94 14  73  7  55 11  68  9  50 13  88
 4  47  5  70  6   7  2  72  0  62  3  30  1  95 10  18  9  65  7  69 13  89  8  89 14  64 12  81 11  25
 6   1  1  10  0  72  3  59  4  92  5  53  2  89 14  52  7  48  8   8 13  69 10  49  9  26 12  76 11  97
 6  85  2  47  4  45  1  99  0  39  5  32  3  87 10  56  8  98 11  13  7  96 12  71 14  95  9  11 13  78
 0  17  2  21  3  87  6  41  5  41  4  31  1  96  8  17 11  95 13  29 14   3 10  71  7  64  9  97 12  31
 6   9  0  87  4  34  1  62  3  56  5  66  2  95  9  56 14  42  8  86  7  68 12  82 10  82 13  52 11  97
 3  86  1  37  2  49  0   2  6  30  5  63  4   4 14  47  8  84 10   5 13  13  9  39 12  18  7  76 11  63
 0  29  6  34  1  53  3   7  5  19  4  26  2  63 12  22 10  98 13  77 14  11  7  87  9   5 11  44  8  42
 6  44  4  91  1  91  2  58  0  77  3  51  5  14 13   1  9  17  7  55 12  40  8  95 14  31 11  54 10  37
 5  59  4  47  1  56  6  39  2   7  0  43  3  39 13  75 10  43 12  32  9   6 11  93  7  69  8  47 14  93
 4  24  1  30  3  97  6  17  0   7  2  55  5   8  7  70 10  87  8  29 12  20 13  29 11  51  9  14 14  32
 2  29  4  99  3  17  0  96  1  50  5  67  6  91 10  91 13  14 12  14  7  19  8  36 11  11 14  83  9   6
 0   7  6  60  3  31  5  76  1  23  2  83  4  30  8  73 14  76 11  17 10  53 13   9 12  72  7  89  9  24
 3  63  0  89  2   2  1  46  6  86  5  74  4   1  7  34  9  30 12  19 13  48 11  75  8  72 14  47 10  58
