# Supplementary material for: A DNA algorithm for the job shop scheduling problem based on the Adleman-Lipton model
Source: PLoS One. 2020 Dec 2;15(12):e0242083. doi: 10.1371/journal.pone.0242083 (PMC7710087; doi:10.1371/journal.pone.0242083)
Supplement: S1 File — (ZIP) [file pone.0242083.s001.zip › Python source program/instances/swv07]

#+++++++++++++++++++++++++++++
# instance swv07
#+++++++++++++++++++++++++++++
# Storer, Wu, and Vaccari hard 20x15 instance (Table 2, instance 7)
20 15
 3  92  1  49  2  93  6  48  0   1  4  52  5  57  8  16 12   6 13   6 11  19  9  96  7  27 14  76 10  60
 5   4  3  96  6  52  1  87  2  94  4  83  0   9 11  85 10  47  8  63  9  31 13  26 12  46  7  49 14  48
 1  34  6  34  4  37  2  82  0  25  5  43  3  11  9  71 14  55  7  34 11  77 12  20  8  89 10  23 13  32
 3  49  5  12  6  52  2  76  0  64  1  51  4  84 10  42 12   5  7  45  8  20 11  93 14  48 13  75  9 100
 2  35  1   1  3  15  6  49  5  78  4  80  0  99  9  88  7  24 11  20 10 100  8  28 14  71 13   1 12   7
 3  69  6  24  5  21  4   3  1  28  2   8  0  42 10  33 11  40  9  50  8   8 13   5 12  13  7  42 14  73
 0  83  4  15  2  62  6  27  5   5  1  65  3 100 14  65 10  82  7  89 13  81  9  92  8  38 11  47 12  96
 6  98  4  24  2  75  0  57  1  93  3  74  5  10  7  44 13  59 11  51 12  82 14  65 10   8  8  12  9  24
 4  55  0  44  3  47  5  75  2  81  6  30  1  42 10 100  8  81  7  29 13  31  9  47 11  34 12  77 14  92
 2  18  5  42  0  37  4   1  3  67  6  20  1  91  8  21 14  57 12 100 10 100 11  59 13  77  9  21  7  98
 3  42  1  16  4  19  6  70  2   7  0  74  5   7 12  50  9  74  8  46 14  88 13  71 10  42  7  34 11  60
 6  12  4  45  2   7  0  15  1  22  3  31  5  70 13  88  9  46  8  44 14  45 12  87 11   5  7  99 10  70
 4  51  5  39  0  50  2   9  3  23  6  28  1  49 13   5 12  17 14  40 10  30 11  62  8  65  7  84  9  12
 6  92  0  67  5  85  1  88  3  18  4  13  2  70  7  69 14  10 13  52  8  42 11  82 10  19 12  21  9   5
 4  34  0  60  1  52  5  70  2  51  6   2  3  43 10  75 11  45  8  53 12  96 13   1 14  44  7  66  9  19
 6  31  1  44  0  84  3  16  4  10  2   4  5  48 13  67 14  11 12  21  8  78  7  42 11  44  9  37 10  35
 1  20  4  40  3  37  2  68  6  42  0  11  5   6 10  44 11  43 12  17 14   3  7  77 13 100  9  82  8   5
 5  14  0   5  3  40  1  70  4  63  2  59  6  42  9  74 13  32  7  50 10  21 14  29 12  83 11  64  8  45
 6  70  0  28  3  79  4  25  5  98  2  24  1  54 12  65 13  93 10  74  7  22  9  73 11  75  8  69 14   9
 5 100  2  46  4  69  3  41  1   3  6  18  0  41  8  94 11  97 12  30 14  96  7   7  9  86 13  83 10  90
