# Supplementary material for: A DNA algorithm for the job shop scheduling problem based on the Adleman-Lipton model
Source: PLoS One. 2020 Dec 2;15(12):e0242083. doi: 10.1371/journal.pone.0242083 (PMC7710087; doi:10.1371/journal.pone.0242083)
Supplement: S1 File — (ZIP) [file pone.0242083.s001.zip › Python source program/instances/swv08]

#+++++++++++++++++++++++++++++
# instance swv08
#+++++++++++++++++++++++++++++
# Storer, Wu, and Vaccari hard 20x15 instance (Table 2, instance 8)
20 15
 3   8  4  73  2  49  5  24  6  81  1  68  0  23 12  69  8  74 10  45 11   4 14  59  9  25  7  70 13  68
 3  34  2  33  5   7  1  69  4  54  6  18  0  38  8  28 12  12 14  50 10  66  7  81  9  81 13  91 11  66
 0   8  6  20  3  52  4  83  5  18  2  82  1  68  7  50 14  54 11   6 10  73 13  48  9  20  8  93 12  99
 2  41  0  72  1  91  4  52  5  30  3   1  6  92 13  52  8  41  9  45 14  43 12  97 10  64 11  71  7  76
 0  48  1  44  5  49  6  92  3  29  2  29  4  88 14  14 10  99  8  22 13  79  9  93 12  69 11  63  7  68
 0  56  6  42  2  42  3  93  1  80  4  54  5  94 12  80 14  69 11  39  8  85 10  95 13  12  9  28  7  64
 0  90  4  75  6   9  1  46  2  91  3  93  5  93 14  77  9  63 11  50 12  82 13  74  8  67  7  72 10  76
 0  55  2  90  6  11  3  60  4  75  1  23  5  74 11  54  7  97 12  32 13  67 10  15 14  48  8 100  9  55
 6  71  5  64  2  40  0  32  3  92  1  59  4  69 13  68 14  34 12  71  8  28  9  94  7  82 10   1 11  58
 6  36  4  46  1  50  5  87  3  33  2  94  0   3 14  60 11  45 13  84  9   1  8  38 10  22 12  39  7  50
 1  53  0  34  5  56  6  97  3  95  4  32  2  28 14  48  7  54 12  98  8  84  9  77 10  46 13  65 11  94
 2   1  5  97  0  77  4  82  6  14  1  18  3  74 14  52 11  14 12  93  9  35  8  34 13  84 10   6  7  81
 1  62  0  86  2  57  6  80  5  37  3  94  4  77  7  72  9  26 11  41 10   7  8  56 13  98 14  67 12  47
 5  45  3  30  0  57  6  68  1  61  2  34  4   2  7  57 13  96  9  10 12  85 14  42 10  93  8  89 11  43
 6  49  4  53  1  51  2   4  0  17  5  21  3  31 10  45 13  45  9  63 11  21  8   4  7  23 14  90 12   1
 6  68  5  18  0  87  3   6  4  13  2   9  1  40  8  83  7  95 12  27 10  94 14  68 11  22 13  28  9  66
 2  80  6  14  0  67  5  15  1  14  3  97  4  23  8  45 10   1 11   5 14  87  7  34 12  12  9  98 13  35
 4  33  2  20  3  74  6  20  5   3  0  90  1  37 13  56 12  38  8   7 14  84  9 100 11  41 10   6  7  97
 6  47  4  63  3   1  0  28  2  99  1  41  5  45 14  60 13   2  7  25  8  59  9  39 10  76 11  89 12   5
 6  67  2  46  3  25  1   2  5  22  4   8  0  22 13  64  7  82 12  99 11  79 10  87  8  71  9  24 14  19
