# Supplementary material for: A DNA algorithm for the job shop scheduling problem based on the Adleman-Lipton model
Source: PLoS One. 2020 Dec 2;15(12):e0242083. doi: 10.1371/journal.pone.0242083 (PMC7710087; doi:10.1371/journal.pone.0242083)
Supplement: S1 File — (ZIP) [file pone.0242083.s001.zip › Python source program/instances/swv09]

#+++++++++++++++++++++++++++++
# instance swv09
#+++++++++++++++++++++++++++++
# Storer, Wu, and Vaccari hard 20x15 instance (Table 2, instance 9)
20 15
 5   8  3  73  0  69  2  38  6   6  4  62  1  78  9  79  8  59 13  77 11  22 10  80 12  58 14  49  7  48
 3  34  4  29  2  69  0   5  5  63  1  82  6  94 14  17 11  94  9  29 10   5 13  75  7  15  8  61 12  61
 1  52  2  30  0  25  6  17  3  46  4  86  5   3 14  70 11  34  9  23 10  68 13  76  8  53 12  71  7   9
 2  50  4  20  3  24  0  53  1  97  5  79  6  92 14   3 12  52 10  75  9  74  8  59  7  75 13  84 11  99
 2  15  0  61  3  47  4  38  6  49  5  21  1   6 11   8  8  71 14  83 13  24 12  18  9  33  7  70 10 100
 4  48  5  50  2  66  0  92  6   2  3  58  1  23  9  84  8  66 10  12  7  36 14   4 12  88 13  64 11  12
 3  29  0  25  6  44  5  87  2  42  1  44  4  86  8  28 10  86  9  74 14  77 13  59 12  94  7  58 11  16
 4  31  3  58  0  94  5  69  2  44  1  93  6  92  9  80  8  63 12  47 13   3  7  79 11  39 14  80 10  75
 1  69  2  27  0  76  5  19  6  86  3  16  4  31 12  33  9  69 13  19 10  43 14   9 11  37  7  35  8  24
 2  75  3  78  6  41  4  60  5  59  0  42  1  60 12  18  8  31 10  15  7  54 14  60  9  20 11  61 13  69
 4  89  6  20  1  27  5  78  3   2  2  21  0  55 13  79 11  77 10  99  9  70 12  30  7  97  8  41 14  98
 6   1  2  10  4  84  5  72  0  14  1   9  3  51  7  22 14  65 10 100 13  65 11  43  8  10 12  14  9  19
 5  50  2  13  3  49  6  75  1  42  0  81  4  89  9 100 14  54 13  37 10   7 11  38  8  25 12  78  7  79
 2  44  3  77  5  26  1  42  4   9  6  73  0  60  9  61 10  85 12  14 11  92  7 100 14  49  8  46 13  12
 2  72  0  53  1  43  5  65  6  59  4  87  3  13  8  71 12  25  9  71 10  89 11   2  7  76 14  21 13  12
 2  60  6  28  5  33  1  36  0   6  3  96  4  48  9  40 11  79 10  60  8  39 13  34  7  54 12  20 14  52
 5  82  2  12  3  11  4  61  1  21  0  21  6  34 12  86 14  53  8   7  9   4  7  95 10  62 13  54 11  82
 5  72  0  13  3  46  6  97  1  87  4  87  2  11  7  45 14  85 11  66  8  43  9  39 13  34 10  30 12  55
 1  39  5  19  0  19  4  73  6  63  3  30  2  69  9  36  7  13 10  96 12  27 13  59 14  76 11  62  8  14
 1   7  4  14  3  79  2  27  6  43  0  96  5  24 11  30  7  27 12   2  8  69 14  75 13  34 10  79  9  96
