# Supplementary material for: A DNA algorithm for the job shop scheduling problem based on the Adleman-Lipton model
Source: PLoS One. 2020 Dec 2;15(12):e0242083. doi: 10.1371/journal.pone.0242083 (PMC7710087; doi:10.1371/journal.pone.0242083)
Supplement: S1 File — (ZIP) [file pone.0242083.s001.zip › Python source program/instances/swv10]

#+++++++++++++++++++++++++++++
# instance swv10
#+++++++++++++++++++++++++++++
# Storer, Wu, and Vaccari hard 20x15 instance (Table 2, instance 10)
20 15
 3   8  2  73  1  79  0  95  6  69  4   9  5   5  8  85  9  52 11  43 14  32  7  91 10  24 13  89 12  38
 6  45  1  70  4  84  3  24  5  18  0  20  2  71  8  21  7  60  9  98 10  70 13  52 12  34 11  23 14  52
 6  16  4  68  1  85  0  39  5  40  2  98  3  61 10  77  7  60 11  73  9  66 14  84  8  16 13  43 12  88
 0  72  1  17  3  68  4  89  2  94  6  98  5  56 10  88 13  27  9  60 12  61  8   8  7  88 11  48 14  65
 6  78  2  24  5  28  0  73  4  21  1  69  3  52 14  32  8  83 11  48 10  29 13  48 12  92  9  43  7  82
 4  54  6  31  5  14  3  47  0  82  1  75  2   4  8  31 12  72  7  58  9  45 13  91 14  31 11  61 10  27
 4  88  1  28  5  92  6  62  3  93  0  14  2  65  7  33  9  44  8  31 14  32 11  72 13  47 12  61 10  34
 0  52  1  59  5  98  3   6  2  19  6  53  4  39  8  74 12  48 10  33 13  49 11  92  7  22 14  41  9  37
 0   2  6  85  3  34  2  51  4  97  5  95  1  73 14  61  9  28 12  73  8  21 11  85  7  75 13  42 10   7
 5  94  1  28  0  77  2  56  6  79  4   2  3  82  9  88 10  93 12  44 14   5  8  96  7  34 13  56 11  41
 2  15  5  88  6  18  3  14  1  82  0  58  4  33 13  19 10  42  9  36 14  57 12  85  7   3 11  62  8  36
 3  30  6  33  0  13  4   4  2  74  1  37  5  78 14   2 13  56  9  21 10  61 11  81  7  18  8  59 12  62
 5  40  1  75  6  45  0  41  3  97  2  65  4  92  7  11 12  44  8  40  9 100 11  91 14  66 13  53 10  27
 1  83  2  52  0  84  3  66  5   3  6   5  4  71 13  41 10  42 11  63 12  50 14  43  8   3  9  35  7  18
 4  44  0  26  1  59  6  81  2  84  5  81  3  91 13  41  7  42 11  53  8  63 14  89  9  15 10  64 12  40
 1  46  0  97  5  67  4  97  3  71  6  88  2  69 14  44 12  20 11  52 13  34 10  74  8  79  7  10  9  87
 3  71  6  13  4 100  2  67  1  57  5  24  0  36  7  88 14  79  8  21  9  86 12  60 11  28 10  14 13   3
 0  97  6  24  2  41  4  40  1  51  5  73  3  19  9  27 12  70 13  98 10  11 11  83  7  76  8  60 14  12
 5  88  3  48  1  33  4  96  6  10  0  49  2  52 10  38 13  49  7  31 12  94 14  23  9   7 11   5  8   4
 2  85  0 100  5  51  6  91  1  21  3  83  4  30 12  23  9  48  8  19 11  47 10  95  7  23 14  78 13  22
