# Supplementary material for: A DNA algorithm for the job shop scheduling problem based on the Adleman-Lipton model
Source: PLoS One. 2020 Dec 2;15(12):e0242083. doi: 10.1371/journal.pone.0242083 (PMC7710087; doi:10.1371/journal.pone.0242083)
Supplement: S1 File — (ZIP) [file pone.0242083.s001.zip › Python source program/instances/yn1]

#+++++++++++++++++++++++++++++
# instance yn1
#+++++++++++++++++++++++++++++
# Yamada and Nakano 20x20 instance (Table 4, instance 1)
20 20
17 13  2 26 11 35  4 45 12 29 13 21  7 40  0 45  3 16 15 10 18 49 10 43 14 25  8 25  1 40  6 16 19 43  5 48  9 36 16 11
 8 21  6 22 14 15  5 28 10 10  2 46 11 19 19 13 13 18 18 14  3 11  4 21 16 30  1 29  0 16 15 41 17 40 12 38  7 28  9 39
 4 39  3 28  8 32 17 46  0 35 14 14  1 44 10 20 13 12  6 23 18 22  9 15 11 35  7 27 16 26  5 27 15 23  2 27 12 31 19 31
 4 31 10 24  3 34  6 44 18 43 12 32  2 35 15 34 19 21  7 46 13 15  5 10  9 24 14 37 17 38  1 41  8 34  0 32 16 11 11 36
19 45  1 23  5 34  9 23  7 41 16 10 11 40 12 46 14 27  8 13  4 20  2 40 15 28 13 44 17 34 18 21 10 27  0 12  6 37  3 30
13 48  2 34  3 22  7 14 12 22 14 10  8 45 19 38  6 32 16 38 11 16  4 20  0 12  5 40  9 33 17 35  1 32 10 15 15 31 18 49
 9 19  5 33 18 32 16 37 12 28  3 16  2 40 10 37  4 10 11 20  1 17 17 48  6 44 13 29 14 44 15 48  8 21  0 31  7 36 19 43
 9 20  6 43  1 13  5 22  2 33  7 28 16 39 12 16 13 34 17 20 10 47 18 43 19 44  8 29 15 22  4 14 11 28 14 44  0 33  3 28
 7 14 12 40  8 19  0 49 13 11 10 13  9 47 18 22  2 27 17 26  3 47  5 37  6 19 15 43 14 41  1 34 11 21  4 30 19 32 16 45
16 32  7 22 15 30  6 18 18 41 19 34  9 22 11 11 17 29 10 37  4 30  2 25  1 27  0 31 14 16 13 20  3 26 12 14  5 24  8 43
18 22 17 22 12 30 15 31 13 15  4 13 16 47 19 18  6 33  3 30  7 46  2 48 11 42  0 18  1 16  8 25 10 43  5 21  9 27 14 14
 5 48  1 39  2 21 18 18 13 20  0 28 15 20  8 36  6 24  9 35  7 22 19 36  3 39 14 34  4 49 17 36 11 38 10 46 12 44 16 13
14 26  1 32  2 11 15 10  9 41 13 10  6 26 19 26 12 13 11 35  5 22  0 11  7 24 17 33  8 11 10 34 16 11  3 22  4 12 18 17
16 39 10 24 17 43 14 28  3 49 15 34 18 46 13 29  6 31 11 40  7 24  1 47  9 15  2 26  8 40 12 46  5 18 19 16  4 14  0 21
11 41 19 26 16 14  3 47  0 49  5 16 17 31  9 43 15 20 10 25 14 10 13 49  8 32  6 36  7 19  4 23  2 20 18 15 12 34  1 33
11 37  5 48 10 31  7 42  2 24  1 13  9 30 15 24  0 19 13 34 19 35  8 42  3 10 14 40  4 39  6 42 12 38 16 12 18 27 17 40
14 19  1 27  8 39 12 41  5 45 11 40 10 46  6 48  7 37  3 30 17 31  4 16 18 29 15 44  0 41 16 35 13 47  9 21  2 10 19 48
18 38  0 27 13 32  9 30  7 17 14 21  1 14  4 37 17 15 16 31  5 27 10 25 15 41 11 48  3 48  6 36  2 30 12 45  8 26 19 17
 1 17 10 40  9 16  5 36  4 34 16 47 19 14  0 24 18 10  6 14 13 14  3 30 12 23  2 37 17 11 11 23  8 40 15 15 14 10  7 46
14 37 10 28 13 13  0 28  2 18  1 43 16 46  8 39  3 30 12 15 11 38 17 38 18 45 19 44  9 16 15 29  5 33  6 20  7 35  4 34
