# Supplementary material for: A DNA algorithm for the job shop scheduling problem based on the Adleman-Lipton model
Source: PLoS One. 2020 Dec 2;15(12):e0242083. doi: 10.1371/journal.pone.0242083 (PMC7710087; doi:10.1371/journal.pone.0242083)
Supplement: S1 File — (ZIP) [file pone.0242083.s001.zip › Python source program/instances/yn2]

#+++++++++++++++++++++++++++++
# instance yn2
#+++++++++++++++++++++++++++++
# Yamada and Nakano 20x20 instance (Table 4, instance 2)
20 20
17 15  2 28 11 10  4 46 12 19 13 13  7 18  0 14  3 11 15 21 18 30 10 29 14 16  8 41  1 40  6 38 19 28  5 39  9 39 16 28
 8 32  6 46 14 35  5 14 10 44  2 20 11 12 19 23 13 22 18 15  3 35  4 27 16 26  1 27  0 23 15 27 17 31 12 31  7 31  9 24
 4 34  3 44  8 43 17 32  0 35 14 34  1 21 10 46 13 15  6 10 18 24  9 37 11 38  7 41 16 34  5 32 15 11  2 36 12 45 19 23
 4 34 10 23  3 41  6 10 18 40 12 46  2 27 15 13 19 20  7 40 13 28  5 44  9 34 14 21 17 27  1 12  8 37  0 30 16 48 11 34
19 22  1 14  5 22  9 10  7 45 16 38 11 32 12 38 14 16  8 20  4 12  2 40 15 33 13 35 17 32 18 15 10 31  0 49  6 19  3 33
13 32  2 37  3 28  7 16 12 40 14 37  8 10 19 20  6 17 16 48 11 44  4 29  0 44  5 48  9 21 17 31  1 36 10 43 15 20 18 43
 9 13  5 22 18 33 16 28 12 39  3 16  2 34 10 20  4 47 11 43  1 44 17 29  6 22 13 14 14 28 15 44  8 33  0 28  7 14 19 40
 9 19  6 49  1 11  5 13  2 47  7 22 16 27 12 26 13 47 17 37 10 19 18 43 19 41  8 34 15 21  4 30 11 32 14 45  0 32  3 22
 7 30 12 18  8 41  0 34 13 22 10 11  9 29 18 37  2 30 17 25  3 27  5 31  6 16 15 20 14 26  1 14 11 24  4 43 19 22 16 22
16 30  7 31 15 15  6 13 18 47 19 18  9 33 11 30 17 46  4 48 10 42  2 18  1 16  0 25 14 43 13 21  3 27 12 14  5 48  8 39
18 21 17 18 12 20 15 28 13 20  4 36 16 24 19 35  7 22  3 36  6 39 10 34 11 49  0 36  1 38  8 46  9 44  5 13  2 26 14 32
 9 11  1 10  2 41 11 10 13 26  0 26 12 13 10 35  6 22  5 11  7 24 19 33  3 11 14 34 17 11  4 22 18 12  8 17 15 39 16 24
 1 43 15 28  2 49 14 34  4 46 12 29 18 31 19 40 13 24 11 47  5 15  0 26  7 40 17 46  8 18 10 16 16 14  3 21  9 41  6 26
16 14  6 47 17 49 10 16  3 31 12 43  4 20  8 25 14 10 18 49  7 32  0 36  9 19  2 23 15 20  5 15 13 34 19 33 11 37  1 48
 4 31 11 42  7 24  6 13  0 30 14 24 17 19 19 34 16 35 10 42 15 10 13 40  2 39  8 42  5 38  9 12  1 27 18 40 12 19  3 27
 6 39  5 41 13 45 15 40  2 46  9 48  7 37  0 30  1 31 12 16 19 29 14 44  3 41  8 35 10 47 11 21  4 10 16 48 18 38 17 27
16 32  1 30  8 17 18 21  0 14 17 37 10 15 12 31  7 27  3 25  5 41  4 48 13 48  6 36  2 30 15 45 11 26  9 17 14 17 19 40
18 16 17 36  4 34  2 47 10 14 15 24  1 10  3 14  7 14 12 30  5 23  9 37  8 11 14 23 11 40  6 15 16 10  0 46 13 37 19 28
17 13 13 28 11 18 16 43  7 46  8 39  3 30  5 15  4 38  2 38 14 45  0 44 10 16  6 29 12 33  1 20 19 35 15 34  9 16 18 40
17 14  2 30  0 27 15 47 18 43  3 17 14 13  6 43  7 45 12 32 13 13 16 48  1 10  4 14 10 42  9 38  5 43 19 22 11 43  8 23
