# Supplementary material for: A DNA algorithm for the job shop scheduling problem based on the Adleman-Lipton model
Source: PLoS One. 2020 Dec 2;15(12):e0242083. doi: 10.1371/journal.pone.0242083 (PMC7710087; doi:10.1371/journal.pone.0242083)
Supplement: S1 File — (ZIP) [file pone.0242083.s001.zip › Python source program/instances/yn3]

#+++++++++++++++++++++++++++++
# instance yn3
#+++++++++++++++++++++++++++++
# Yamada and Nakano 20x20 instance (Table 4, instance 3)
20 20
13 47 16 21 17 27  8 46  1 27 14 39 19 24  4 34  7 27  3 36  6 11  5 32  0 13  9 40  2 40 15 20 18 45 10 23 12 36 11 31
 1 40 11 20 12 27  6 32 16 26 13 36 10 37  7 26  3 22  4 44 18 18  2 11 17 15  9 27 15 39  5 25  8 16 14 13  0 49 19 25
 9 40  8 11 14 47  2 35 13 41  7 37  1 37 18 28  6 42  3 23 10 41  5 33 17 25  0 19 19 15 16 42 12 37 11 34  4 10 15 41
 2 28  4 18 11 42  5 26 13 27  6 24 12 41  0 25  1 27  7 40 17 40 14 49 10 33  3 30 15 34 16 17  8 49  9 21 18 35 19 42
 7 26  9 27  4 25  3 42 19 28 15 22 17 34  0 15  6 46  1 34 12 47  2 16 16 34 10 31 14 24  5 43 13 45 11 47  8 18 18 15
 4 30  8 48  1 46 15 13  9 20  7 31 14 20  2 20 16 34 19 38 18 12 17 11 11 47  5 19  0 35 13 17 10 23 12 11  3 22  6 11
 3 27  2 11  5 17  0 43  1 25 15 24 18 36  8 12  9 21 13 44 10 17 17 41 16 34 11 14 12 45  7 45 14 27  6 47  4 47 19 11
 5 27  4 41 17 44 16 16 11 42 10 29  3 23  2 15  0 22 13 28  7 16 14 39  9 21 12 15 18 32 15 36  1 29  8 18  6 39 19 33
 4 44 19 38 11 24 17 21 13 34 15 11 10 16  8 43 16 41  7 45  3 37  9 10  6 36 18 31  2 17 14 28 12 43  0 22  1 25  5 15
 7 40 15 23  4 37  2 12  8 28 12 19 10 30 17 40 13 20 18 11  5 23 16 46  3 40  1 37 14 17  0 16 11 31  6 15  9 10 19 22
 5 10  1 37 15 22  2 28  6 10  9 21 19 38 16 35  7 34  0 13 14 33 11 16  4 26  3 20 17 10 18 37 13 21  8 31 10 27 12 23
16 32  6 32  7 20  1 14  0 11 19 27  3 21 18 32 10 33 13 13 17 36  8 25  4 32  5 41 15 44  2 32 14 12  9 32 12 10 11 28
 7 28  9 33 11 35 17 44  4 43 16 35 12 31  2 14  6 48  8 40 15 28  0 31  3 22  5 30 13 27 10 24 18 47 14 38  1 46 19 22
12 33  6 33 14 38  9 15 10 16 13 24  1 30  8 18  7 46  2 30 17 37 11 24  5 13  3 14 18 11 16 38  0 31  4 24 19 42 15 30
10 15 16 12  6 43 18 27  0 24  9 20  3 41  2 22 12 41 11 30  5 26  4 24  7 45 13 46 14 22 15 11  8 20  1 42 19 11 17 49
 4 14 19 30 17 15  7 17  8 34  2 48  3 45 14 16 12 23 16 29 13 28  6 28 18 24 10 21  5 37  1 38 11 31  0 29  9 42 15 22
15 41 17 19  5 37  7 36  8 47 12 49 11 29  6 18  9 33 10 30  0 49 16 37  3 11  2 46 14 36 18 35 13 45  1 31  4 33 19 18
 9 42  4 11 15 28 18 48  6 22  8 15  1 37 11 36  3 26 19 21  2 48 16 17 12 30 10 27 13 35 17 20  0 18  7 14 14 20  5 41
19 35 17 19 16 20 15 36  1 15  3 46  4 13  8 42 18 19  5 37  2 10 13 44 10 30 11 20 14 42  6 35  0 26  9 29  7 21 12 42
17 33  3 11  7 42 16 45  9 29  0 27  5 15 13 37  2 32 11 25 14 21  8 49 19 34  1 31 15 35  6 32  4 20 18 30 10 24 12 29
