# Supplementary material for: A DNA algorithm for the job shop scheduling problem based on the Adleman-Lipton model
Source: PLoS One. 2020 Dec 2;15(12):e0242083. doi: 10.1371/journal.pone.0242083 (PMC7710087; doi:10.1371/journal.pone.0242083)
Supplement: S1 File — (ZIP) [file pone.0242083.s001.zip › Python source program/instances/yn4]

#+++++++++++++++++++++++++++++
# instance yn4
#+++++++++++++++++++++++++++++
# Yamada and Nakano 20x20 instance (Table 4, instance 4)
20 20
16 34 17 38  0 21  6 15 15 42  8 17  7 41 18 10 10 26 11 24  1 31 19 25 14 31 13 33  4 35  9 30  3 16 12 16  5 30  2 13
 5 41 11 33  6 15 16 38  0 40 14 38  3 37  1 20 13 22  4 34  7 16 17 39  9 15  2 19 10 36 12 39 18 26  8 19 15 39 19 34
17 34  1 12 16 10  7 47 13 28 15 27  0 19  6 34 19 33 12 40  9 37 14 24  8 15 10 34  2 44  3 37 18 22 11 31  4 39  5 26
 5 48  7 46 16 47 10 45 14 15  8 25  0 34  3 24 12 35 18 15  2 48 13 19 11 10  1 48 17 16 15 28  4 18  6 17  9 44 19 41
12 47  3 23  9 48 16 45 14 39  6 42  8 32 15 11 13 16  5 14 11 19  1 46 19 10 10 17  7 41  2 47 17 32  4 17  0 21 18 17
18 14 16 20  1 18 12 14 13 10  6 16  5 24  4 18  0 24 11 18 15 42 19 13  3 23 14 40  9 48  8 12  2 24 10 23  7 45 17 30
 0 27 12 15  4 26 13 19 17 14  5 49  7 16 18 28 16 16  8 20  9 36  2 21 14 30  3 36  1 17 15 22  6 43 11 32 10 23 19 17
 0 32 16 15 17 12  7 46  3 37 18 43 11 40 13 43  9 48  4 36 15 24  8 25  1 33 14 32  5 26  6 37 12 24 10 24  2 15 19 22
10 34  6 33 15 25  8 46  0 20 18 33  4 19 13 45  2 47  1 32  3 12 11 29 16 29  5 46 12 17  7 48 14 39 17 40 19 41  9 37
13 26  3 47  5 44  6 49  1 22 17 12 10 28 19 36  9 27  4 25 14 48  7 11 16 49 12 24 11 48  2 19  0 47 18 49  8 46 15 36
13 23 18 48 14 15  0 42  3 36  8 15  6 32 10 18  1 45 15 23 11 45  2 13 17 21 12 32  7 44  5 25 19 34 16 22  9 11  4 43
17 37  7 49 15 45  2 28  9 15  8 35 12 29 13 44  1 26  4 25  5 30  3 39  0 15 14 28 18 23  6 42 11 33 16 45 10 10 19 20
 0 10  6 37  3 15 13 13 10 11  2 49  1 28 14 28 15 13  8 29 12 21 16 32 11 21  4 48  5 11 17 26  9 33 18 22  7 21 19 49
18 38  0 41  4 30 13 43  6 11  2 43 14 27  3 26  9 30 15 19 16 36  1 31 17 47  5 41 10 34  8 40 12 32  7 13 11 18 19 27
 6 24  5 30  7 10 10 35  8 28 16 43 19 12  9 44 15 15  3 15  2 35 18 43  0 38  4 16  1 29 17 40 14 49 13 38 12 16 11 30
 3 48  6 35 13 43  2 37 17 18  5 27  9 27  7 41  1 22 15 28 16 18 10 37 18 48  4 10  8 14 11 18 14 43  0 48 12 12 19 49
 0 13 13 38  7 34  6 42  1 36  5 45 18 24  8 35 14 26 19 30 12 47 16 24 11 47  4 40 10 43  3 16 15 10  2 12  9 39 17 22
16 30 13 47 19 49  8 20  4 40  3 46 17 21 14 33  6 44  7 23  9 24  0 48 10 43 15 41  2 32  5 29 11 36  1 38 12 47 18 12
13 10  5 36 12 18 16 48  0 27 14 43 10 46  6 27  7 46 19 35 11 31  2 18  8 24  3 23 17 29 18 14  9 19  1 40 15 38  4 13
 9 45 16 44  0 43 17 31 14 35 13 17 12 42  3 14 18 37 10 39  6 48  7 38 15 26  4 49  2 28 11 35  1 42  5 24  8 44 19 38
